# Supplementary material for: Autophagy-regulated mitochondrial inheritance controls early CD8+ T cell fate commitment
Source: Nat Cell Biol. 2025 Dec 19;28(1):66–81. doi: 10.1038/s41556-025-01835-2 (PMC12807857; doi:10.1038/s41556-025-01835-2)
Supplement: Supplementary file 3 — Statistical source data (tabs clearly labelled per figure). [file 41556_2025_1835_MOESM3_ESM.xlsx]

## Sheet: Fig 1
Proteomics raw data deposited in PRIDE: PXD053316
Figure 1D			Figure 1E				Figure 1F
CD8hi	CD8lo		WT	KO			young	old
7	5		0	-0.18	Experiment 1		0.546875		Experiment 1
13	13		0.1	-0.16			0.353157
2	4		0.15	-0.05			0.101238
13	4		0.16	0.05			0.826466
1	6		0.22	0.06			0.26269
2	6		0.23	0.1			-0.04983
10	7		0.25	0.1			0.510094
6	2		0.3	0.17			0.211442
3	3		0.5	0.18			0.139875
10	7		0.58	0.19			0.869224
3	10		0.6	0.2			0.271118
6	4		0.9	0.23			0.001651
4	6						0.239264
6	6		0	-0.2	Experiment 2		0.33848
3	6		0.1	-0.18			0.007292
5	1		0.12	-0.17			0.02342
3	6		0.15	0			-0.02111
2	6		0.16	0.05			0.238688
5	6		0.17	0.02
8	6		0.21	0.08			0.195539	0.161064	Experiment 2
12	3		0.23	0.1			0.841657	-0.00834
6	6		0.25	0.11			0.894551	-0.15401
7	15		0.3	0.15			-0.040783	0.089918
5	4		0.32	0.14			0.0687853	-0.06381
4	5		0.28	0.18			0.564431	-0.20178
4	4		0.4	0.22			-0.0999314	0.094204
1	9		0.6	0.21			-0.0227273	0.034758
3	20						0.0421456	0.190378
1	9						0.218929	0.081956
5	7						0.397516	0.073986
6	11						0.486271
2	11						0.0381108
8	3						0.527503
6	4						0.091424
3	4						0.738533
							0.606465
							0.0539466
							0.125685
							0.080414
							-0.121594
							0.516512
							0.780887
							0.396592
							0.574249
							0.526416
							0.144869	0.453048	Experiment 3
							0.234151	0.0389128
							0.272068	0.120596
							0.233111	0.117843
							0.00904	0.0268284
							0.017043	0.0709138
							0.054247	0.150747
							0.286542	0.0229286
							0.101706	0.192396
							0.0691	0.156047
							0.09086	0.434013
							0.215309	0.019191
							0.699952	0.026155
							0.616506	0.095459
							0.267399	0.174086
							0.019594	0.275425
							0.319337	0.122858
							0.500626	0.168914
							0.414418
							0.416849
							0.348344	-0.0237642	Experiment 4
							0.100034	-0.0340153
							0.431709	0.095626
							0.0212125	-0.42164
							0.0174532	0.0302377
							0.396288	-0.0025907
							0.412374	0.149073
							-0.0230663	-0.0515876
							0.460924	0.0407357
							0.434088	-0.0070192
							0.30191	0.180707
							0.436277
							0.234831
							0.0447118
							-0.0975513
							0.0956939
							0.154869
							0.128507
							0.160634
							0.26021
							0.717896
							0.237753
							0.244119
							0.311139
							0.173958
							0.166631
							0.274626
							0.43653
							0.134968
							0.339964
							0.226845

## Sheet: Fig 2
Figure 2E			Figure 2G
old mito	Tom20		WT	KO
0.969966	-0.12674		0.193366	0.15072
0.999208	0.433329		0.182555	0.046726
0.826199	0.290807		0.242973	0
0.503353	0.016405		0.65384	0.158913
1	0.326253		0.60965	0.010944
0.464639	0.124164		0.101014	-0.36905
0.902903	-0.174		0.136123	0.137098
0.511939	0.110396		0.218653	0.483514
0.770742	0.185755		0.16771	-0.20138
			0.168393	0.009744
			0.47178	0.008993
			0.129426	-0.16541
			0.631633
			0.67381
			0.238516
			0.838627
			0.21743
			0.164473
			0.072248
			0.18887
			0.16826
			0.53049
			-0.04147
			0.008939
			0.270872
			0.1176
			0.655718
			-0.217681
			0.21556
			0.817909
			0.11505
			0.15677
			0.1852
			0.505311
			0.12781
			-0.15998
			0.068864
			0.02588
			0.520675
			0.56257
			0.083645
			0.551337
			0.287634
			0.259465

## Sheet: Fig 3
Figure 3B						Figure 3G
WT lo	WT hi	KO lo	KO hi			MitoSnaplo	MitoSnaphi	MitoSnaplo CCCP	MitoSnaphi CCCP		Exp.1 (figure)
0.086	1	1.32	63.1	Exp 1		88.87	97.7	61.36	73.3	young +
0.011	0.85	0.072	54			88.5	98	57.39	73
0.11	0.53					87.8	98.1	61.09	74.5
0.056	0.66	0.041	59.9	Exp 2		11.13	2.3	38.6	26.7	young -
0	0.25	0.083	58.8			11.5	1.98	42.6	27
0.022	0.29					12.2	1.98	42.6	25.5
						MitoSnaplo	MitoSnaphi	MitoSnaplo CCCP	MitoSnaphi CCCP		Exp. 2
						78.7	91.4	61.4	85.7	young +
						72.1	91.2	67.9	86.8
						78	90.9	66.1	84.1
						21.31	8.6	38.5	14.3	young -
						27.85	8.77	32.2	13.2
						22.05	9.14	33.9	15.9

## Sheet: Fig 4
Figure 4A								Figure 4C				Figure 4D				Figure 4G						Figure 4H
CD44+ CD62L+ cells (%)				CD44+ CD25+ cells (%)				CD127+ cells (%)				Granzyme B+ cells (%)				OT-I within CD8 T cells (%)			OT-I within CD8 T cells (#)			IFNg+ (%)			TNF+ (%)
Mitolo	Mitohi			Mitolo	Mitohi			Mitolo	Mitohi			Mitolo	Mitohi			Mitolo	Mitohi		Mitolo	Mitohi		Mitolo	Mitohi		Mitolo	Mitohi
25.3	20.6	Exp.1		52	73.8	Exp.1		83.3	14.3	Exp. 1		outlier	outlier	Exp. 1		2.15	1.26	Exp. 1 figure	368041	141249		23.2	9.88	Exp. 1 figure	8.38	1.23
20.1	16			62.5	81.2			82.3	16.1			16.6	34.3			3.07	1.34		594167	152164		28.6	1.92		9.85	0
22.3	16.9			63	80.1			80	20			13	23			3.47	1.21		573681	151791		16.3	7.69		7.96	2.56
16.4	13.3			77.7	55.5			78.8	21.2	Exp. 2		14.3	27.4	Exp. 2			1.01			90381.3		10.5	8.85	Exp. 2	5.34	2.45
12.2	10.4			66.6	82.4			69.7	27.3			11.4	18.5			1.05	0.31	Exp. 2	119248	35372.3		15.4	10.4		17.8	4.93
24	20.7	Exp.2		48.8	70.2	Exp.2		78.7	14.9			16.1	14.5			0.71	0.97		75267.2	81367.5		10.5	9.34		5.92	4.04
19.3	15.3			66.9	84.4											1.73	0.45		124699	50404.6		13.3	7.29		13.5	4.86
21.3	16.7			66.1	82.4											0.59	0.52		55749.6	62788
16.8	12.4			76.3	52.1											0.045	0.00527	Exp. 3	831.947	130.548
15.5	9.31			66	85.9											0.31	0.00935		2540.11	322.581
																0.11	0.052		1027.4	707.547
																0.066	0		1604.62	0
																0.97	0.012	Exp. 4	48795.2	982.301
																0.8	0.00362		52480	389.589
																1.89	0.00227		114730	243.225
																3.46	0.2	Exp. 5	4600.37	219.211
																3.15	0.19		2106.32	76.1615
																4.82	0.17		10679.6	195.465
																3.68	0.68		4299.58	1056.34
																0.97	0.24	Exp. 6	122.96	78.0031
																1.3	0.52		332.393	265.755
																1.26	0.37		574.185	158.228
																1.2	0.88		860.927	46.4253
																0.59	0.39	Exp. 7	209690	96690.6
																1.09	0.4		1037500	148272
																0.64	0.41		270469	173851
																0.91	0.46		570721	200552
																0.64			238546
																0.56	0.37	Exp. 8	32248.5	33249.7
																0.35	0.33		18793.8	22836.1
																0.41	0.35		24806.9	26947.4

## Sheet: Fig 5A-C; Ext. Fig4 & 8 (mito)
File name	Cell number	Mito #	Mito surface area	surface regionprops	Surface area filled reigonprops	Mito volume	Mito A/V	Mito aspect ratio	Aspect ratio eigen	Sphericity eigen	Sphericity index	Mito compactness	Mito roundness	Euler number	Mito complexity	Average Intensity (old SnapTag)	Average Intensity (1C enzyme)	Average Intensity (DAPI)	Mitosnap sorting
lo_1	1	1	2.6091	11.3444	11.3444	0.400457	6.51529	1.875	2.74604	0.0482927	0.843653	0.351921	7.46494	1	0.701356	213.988	414.523	1647.37	low
lo_1	1	2	0.747867	2.92956	2.92956	0.103413	7.23182	2.38462	3.81316	0.0180362	0.42872	1.36278	4.75371	1	0.247686	191.545	117.212	1238.36	low
lo_1	1	3	1.60164	7.09773	7.09773	0.25055	6.39252	2.11111	2.69558	0.0510554	0.667318	0.562481	6.38467	1	0.414468	196.119	465.302	1706.3	low
lo_1	1	4	136.475	721.238	721.238	25.4597	5.36042	1.63014	2.74051	0.0485854	6.72686	0.00553539	29.7937	-12	24.8331	205.598	447.887	1941.82	low
lo_1	1	5	3.73928	14.9207	14.9207	0.5267	7.09944	2.78261	4.70661	0.00959126	0.967536	0.267571	8.1789	0	1.19349	154.741	275.607	1680.05	low
lo_1	1	6	0.95852	3.8392	3.8392	0.135524	7.07271	2.69231	4.33357	0.0122875	0.490787	1.03989	5.20211	1	0.303636	221.013	215.229	1547.19	low
lo_1	1	7	0.0984909	0.464792	0.464792	0.0164071	6.00293	1.625	1.98587	0.127687	0.170766	8.58952	2.57347	1	0.0224752	108.874	253.094	1512.2	low
lo_1	1	8	0.552784	2.12458	2.12458	0.0749978	7.37067	2.45455	3.53891	0.0225626	0.365098	1.87911	4.27094	1	0.190174	174.798	321.935	1375.17	low
lo_1	1	9	0.707308	2.72146	2.72146	0.0960676	7.36261	2.66667	4.71223	0.009557	0.413213	1.46698	4.63838	1	0.242802	205.013	242.582	1498.23	low
lo_1	1	10	0.0293557	0.291585	0.291585	0.010293	2.85202	2.16667	3.19204	0.0307464	0.135256	13.6918	2.20303	1	0.00151209	129.889	324.927	1454.62	low
lo_1	1	11	0.71531	2.77255	2.77255	0.097871	7.3087	2.30769	4.06824	0.0148519	0.417074	1.43995	4.66722	1	0.241966	184.156	329.193	1544.1	low
lo_1	1	12	0.415801	1.56509	1.56509	0.0552476	7.52613	2.7	4.94718	0.00825901	0.313359	2.55087	3.85726	1	0.149146	167.821	383.352	1892.87	low
lo_1	1	13	0.435684	1.64733	1.64733	0.0581508	7.49231	2.6	4.28845	0.0126794	0.321487	2.42352	3.92367	1	0.154876	174.457	202.054	1473.34	low
lo_1	1	14	4.95925	18.9917	18.9917	0.670406	7.39738	2.05128	3.9311	0.0164611	1.09158	0.210215	8.8638	1	1.71851	170.723	276.547	1594.88	low
lo_1	1	15	0.805724	3.14638	3.14638	0.111067	7.25439	2.46154	4.26818	0.0128609	0.444302	1.26887	4.86821	1	0.268515	229.208	184.463	1374.39	low
lo_1	1	16	0.415166	1.56758	1.56758	0.0553356	7.50268	2.88889	4.68761	0.00970834	0.313609	2.54681	3.8593	1	0.147991	162.943	216.287	1386.39	low
lo_1	1	17	1.66556	6.86222	6.86222	0.242236	6.87575	2.31579	3.68014	0.0200634	0.656153	0.581785	6.31326	1	0.498632	190.215	294.072	1584.09	low
lo_1	1	18	0.712602	2.60682	2.60682	0.0920208	7.74393	2.6	2.27183	0.0852854	0.404416	1.5315	4.57231	1	0.270614	139.77	184.238	1473.61	low
lo_1	1	19	6.32309	40.311	40.311	1.42298	4.44356	2.3	2.69504	0.0510863	1.59032	0.0990383	11.3913	1	0.790627	260.974	312.685	2270.38	low
lo_1	1	20	2.18431	9.32948	9.32948	0.32933	6.63257	2.57143	5.15685	0.00729199	0.765071	0.427927	6.99388	1	0.608497	181.545	237.955	1469.94	low
lo_1	1	21	0.45583	1.71711	1.71711	0.0606141	7.5202	2.6	4.6598	0.00988321	0.328225	2.32503	3.97831	1	0.163246	186.932	218.203	1788.92	low
lo_1	1	22	0.577668	2.1981	2.1981	0.077593	7.44484	2.8	3.99403	0.0156952	0.371362	1.81626	4.31965	1	0.202755	170.675	250.605	1622.18	low
lo_1	1	23	0.774606	2.947	2.947	0.104029	7.44604	2.58333	3.8897	0.0169923	0.429995	1.35471	4.76313	1	0.271965	177.005	355.638	1823.87	low
lo_1	1	24	0.63165	2.33642	2.33642	0.0824756	7.65863	3.09091	7.16451	0.00271919	0.382867	1.70874	4.40841	1	0.234617	121.852	299.629	1944.93	low
lo_1	1	25	3.92112	21.7879	21.7879	0.769112	5.09824	1.86207	2.14855	0.100824	1.16918	0.183237	9.27906	1	0.645404	166.493	335.924	2181.1	low
lo_1	1	26	0.474619	1.77319	1.77319	0.0625935	7.58256	3.11111	4.26494	0.0128902	0.333542	2.2515	4.02115	1	0.172806	141.665	367.301	1808.52	low
lo_1	1	27	0.528477	1.99125	1.99125	0.0702912	7.5184	2.33333	4.74674	0.00935007	0.353457	2.00494	4.17966	1	0.189173	159.38	417.364	1725.45	low
lo_1	1	28	0.511828	1.94639	1.94639	0.0687077	7.44936	2.45455	3.87447	0.0171934	0.349452	2.05115	4.14803	1	0.179863	165.387	161.678	1646.14	low
lo_1	1	29	3.64157	14.4808	14.4808	0.511173	7.12396	2.80952	2.84613	0.0433747	0.953168	0.275698	8.09773	1	1.17034	169.783	313.342	1714.38	low
lo_1	1	30	5.65846	24.5442	24.5442	0.866411	6.53091	1.5122	2.28302	0.0840376	1.24093	0.162659	9.65492	1	1.52836	175.976	502.486	1826.88	low
lo_1	1	31	0.157467	0.680365	0.680365	0.0240169	6.5565	2.71429	3.96341	0.0160617	0.206606	5.86793	2.922	1	0.0428662	141.819	431.159	1826.59	low
lo_1	1	32	7.63511	36.5366	36.5366	1.28974	5.91988	1.6	3.73028	0.0192652	1.51404	0.109269	11.0241	1	1.69442	225.75	284.182	1645.13	low
lo_1	1	33	5.94646	24.9243	24.9243	0.879828	6.75866	2.47368	5.92199	0.00481501	1.2505	0.160179	9.7045	0	1.72013	224.463	334.674	1700.29	low
lo_1	1	34	0.227838	0.903415	0.903415	0.0318906	7.14437	2.22222	3.6023	0.0213924	0.238077	4.41916	3.21165	1	0.0736436	137.308	318.601	1755.7	low
lo_1	1	35	0.0874131	0.441116	0.441116	0.0155714	5.6137	1.75	2.30867	0.0812665	0.16636	9.05054	2.52901	1	0.0174444	121.554	306.771	1908.18	low
lo_1	1	36	1.59742	6.96315	6.96315	0.245799	6.49887	2.8	4.87258	0.00864417	0.660961	0.573352	6.34406	1	0.427244	286.552	401.481	1832.48	low
lo_1	1	37	1.63657	6.63044	6.63044	0.234055	6.99224	2.6	3.07629	0.0343492	0.644977	0.602122	6.24137	1	0.506696	200.576	246.468	1586.66	low
lo_1	1	38	0.765274	2.97816	2.97816	0.105129	7.27939	2.30769	3.4865	0.0235956	0.432262	1.34054	4.77985	1	0.256796	190.745	306.27	1519.07	low
lo_1	1	39	0.408928	1.55014	1.55014	0.0547198	7.47312	2.5	3.88593	0.0170418	0.311859	2.57547	3.84493	1	0.144621	136.039	327.346	1572.88	low
lo_1	1	40	1.41275	5.84167	5.84167	0.206211	6.85098	2.52941	5.24131	0.00694513	0.605399	0.683424	5.98335	1	0.419906	185.636	534.439	1936.55	low
lo_1	1	41	1.34621	5.20492	5.20492	0.183734	7.32697	2.70588	7.10723	0.00278547	0.571452	0.767031	5.75754	1	0.45766	168.76	305.401	1762.37	low
lo_1	1	42	0.889572	3.3931	3.3931	0.119777	7.42693	1.70588	2.22496	0.0907886	0.461393	1.1766	4.99227	1	0.310728	144.198	275.715	1560.95	low
lo_1	1	43	0.696178	2.69654	2.69654	0.0951878	7.31373	2.63636	3.57559	0.0218754	0.411317	1.48054	4.62418	1	0.235819	178.347	273.916	1661.93	low
lo_1	1	44	0.0573872	0.347659	0.347659	0.0122724	4.67613	1.85714	2.61956	0.055631	0.14769	11.4835	2.33606	1	0.00794638	108.409	645.082	1766.43	low
lo_1	1	45	4.03897	17.2945	17.2945	0.610495	6.6159	1.6	2.20315	0.093512	1.04166	0.230844	8.59148	1	1.11951	193.454	350.16	1737.24	low
lo_1	1	46	0.00661612	0.179437	0.179437	0.00633412	1.04452	1.5	1.72464	0.194941	0.106103	22.2492	1.87386	1	4.57106e-05	130.09	330.84	1697.95	low
lo_1	1	47	1.92059	8.28276	8.28276	0.292381	6.56877	2.64706	3.63133	0.0208835	0.720876	0.482005	6.72188	1	0.524786	241.491	373.113	1654.14	low
lo_1	1	48	0.670963	2.49592	2.49592	0.0881059	7.61541	2.92857	10.019	0.000994308	0.39572	1.59955	4.50653	1	0.246415	143.228	717.811	1738.79	low
lo_1	1	49	0.448846	1.6897	1.6897	0.0596463	7.52513	2.6	4.36544	0.0120203	0.325595	2.36275	3.95702	1	0.160956	161.68	140.128	1517.31	low
lo_1	1	50	2.15593	9.39926	9.39926	0.331794	6.49781	1.72727	1.88013	0.150465	0.767927	0.42475	7.01127	1	0.576434	220.679	416.501	1777.39	low
lo_1	1	51	0.442036	1.67474	1.67474	0.0591185	7.47712	3	4.66583	0.00984495	0.324151	2.38385	3.94532	1	0.156498	155.333	266.575	1770.24	low
lo_1	1	52	1.41365	5.53887	5.53887	0.195522	7.23015	2.05556	2.73547	0.0488545	0.5895	0.720785	5.87813	1	0.467971	161.678	313.136	1739.26	low
lo_1	1	53	0.8016	2.98314	2.98314	0.105305	7.61219	1.8125	2.87893	0.0419091	0.432623	1.3383	4.78252	1	0.294142	157.201	292.371	1612.89	low
lo_1	1	54	0.746464	2.86476	2.86476	0.101126	7.38152	2.61538	5.05807	0.00772761	0.423952	1.3936	4.7184	1	0.257562	168.228	456.599	2027.62	low
lo_1	1	55	0.0967332	0.483483	0.483483	0.0170669	5.66787	2.28571	3.35214	0.026548	0.174166	8.25745	2.60751	1	0.0196787	123.242	341.387	2074.04	low
lo_1	2	1	2.86922	14.1294	14.1294	0.498768	5.75261	1.74074	3.17271	0.0313118	0.941532	0.282555	8.03169	1	0.601278	302.091	889.566	3154.76	low
lo_1	2	2	5.5876	29.966	29.966	1.0578	5.28229	1.14634	1.60167	0.24338	1.37116	0.133229	10.3191	1	0.987303	277.276	735.285	2946.36	low
lo_1	2	3	8.61519	50.0866	50.0866	1.76806	4.87269	1.07843	1.72882	0.193532	1.77269	0.0797087	12.2463	1	1.29534	326.738	1233.74	3658.55	low
lo_1	2	4	58.3091	382.775	382.775	13.512	4.31537	1.29323	2.17427	0.0972882	4.90055	0.01043	24.122	0	6.87626	349.606	1387.56	3760.73	low
lo_1	2	5	0.758265	3.03298	3.03298	0.107064	7.08233	2.23077	2.97627	0.03793	0.436222	1.31631	4.80901	1	0.240855	245.755	885.59	2950.96	low
lo_1	2	6	1.70444	7.70457	7.70457	0.271971	6.26696	2.3125	2.18125	0.096357	0.69526	0.518177	6.56168	1	0.423912	306.117	442.581	2357.15	low
lo_1	2	7	3.33802	17.2571	17.2571	0.609176	5.47957	1.84	2.54796	0.0604536	1.04054	0.231345	8.58529	1	0.634691	247.356	1212.16	3651.67	low
lo_1	2	8	2.47594	11.9301	11.9301	0.421131	5.87925	2.8	4.58461	0.0103775	0.865156	0.334645	7.59125	1	0.541957	283.967	977.638	2611.36	low
lo_1	2	9	0.565338	2.15698	2.15698	0.0761415	7.42484	2.45455	3.56104	0.0221447	0.367872	1.85089	4.29254	1	0.197362	241.994	727.046	2240.29	low
lo_1	2	10	4.27366	22.1405	22.1405	0.781561	5.46811	2.72	5.97642	0.00468464	1.1786	0.180318	9.32885	1	0.809199	306.737	993.997	3571.18	low
lo_1	2	11	0.399297	1.52272	1.52272	0.0537521	7.42849	2.18182	3.26662	0.0286883	0.309089	2.62184	3.82213	1	0.139533	196.211	832.716	2800	low
lo_1	2	12	2.62207	11.6372	11.6372	0.410794	6.38292	1.75	2.14391	0.10148	0.854472	0.343066	7.52862	1	0.676495	249.833	1293.51	3340.64	low
lo_1	2	13	37.1273	258.617	258.617	9.12919	4.06688	1.40625	2.6385	0.0544411	4.02811	0.0154372	21.1666	0	3.88863	346.534	1582.52	3998.49	low
lo_1	2	14	0.913748	3.7283	3.7283	0.131609	6.9429	2.14286	2.74971	0.0480994	0.483647	1.07082	5.15153	1	0.278926	222.065	701.779	2562	low
lo_1	2	15	6.32643	38.4032	38.4032	1.35563	4.66677	1.5	1.64553	0.224431	1.55223	0.103958	11.2087	1	0.872513	309.666	1392.71	3478.4	low
lo_1	2	16	0.0371741	0.326476	0.326476	0.0115246	3.22563	2.5	3.65131	0.0205425	0.143119	12.2286	2.28761	1	0.00244935	174.164	581.214	2317.84	low
lo_1	2	17	5.72483	34.4806	34.4806	1.21716	4.70342	2.2963	2.37666	0.0744902	1.47082	0.115785	10.8133	1	0.801994	305.543	873.312	2945.49	low
lo_1	2	18	2.17681	11.059	11.059	0.390384	5.57607	1.85714	2.30272	0.0818982	0.832975	0.361002	7.40181	1	0.428607	274.778	1496.92	3630.76	low
lo_1	2	19	1.43847	5.56753	5.56753	0.196534	7.31921	1.94444	3.05238	0.0351629	0.591023	0.717075	5.88825	1	0.48799	239.323	1420.99	3147.51	low
lo_1	2	20	3.13822	15.3182	15.3182	0.540732	5.80365	1.14706	2.27863	0.0845236	0.98034	0.260627	8.2509	1	0.669369	268.282	1432.99	3573.79	low
lo_1	2	21	1.56952	7.41174	7.41174	0.261635	5.9989	1.77778	2.08088	0.110983	0.681919	0.53865	6.47747	1	0.357676	245.509	1397.15	3793.54	low
lo_1	2	22	0.415911	1.5925	1.5925	0.0562154	7.39853	3.44444	9.17627	0.0012942	0.316092	2.50696	3.87965	1	0.144169	179.49	735.389	1679.93	low
lo_1	2	23	1.26433	5.34946	5.34946	0.188836	6.69537	1.64706	1.87929	0.150667	0.579333	0.746306	5.81035	1	0.358913	241.328	1012.4	3133.28	low
lo_1	2	24	0.744757	2.85853	2.85853	0.100906	7.38069	2.7	2.78338	0.0463749	0.423491	1.39664	4.71498	1	0.256915	248.283	790.989	2597.49	low
lo_1	3	1	130.893	926.814	931.09	32.7165	4.00083	1.41875	2.18849	0.0954043	7.62552	0.00430759	32.3914	5	13.2678	174.907	1914.76	4524.07	low
lo_1	3	2	3.60273	21.7443	21.7443	0.767573	4.69367	1.62963	1.89833	0.14618	1.16801	0.183604	9.27286	1	0.502618	195.403	1471.22	3792.18	low
lo_1	3	3	0.675262	2.67411	2.67411	0.0943961	7.15349	2.07692	2.98255	0.0376909	0.409602	1.49296	4.61132	1	0.218821	149.397	1238.73	2887.69	low
lo_1	3	4	3.18697	15.5786	15.5786	0.549925	5.79528	1.58333	1.67405	0.213154	0.988638	0.25627	8.2974	1	0.677809	144.696	1251.74	4079.45	low
lo_1	3	5	1.58378	7.47156	7.47156	0.263746	6.00495	2.05882	2.12602	0.104063	0.684665	0.534338	6.49485	1	0.361656	156.6	1708.33	4055.31	low
lo_1	3	6	7.79119	43.9758	43.9758	1.55234	5.01898	1.78788	2.33457	0.0785924	1.66104	0.0907849	11.7265	1	1.24284	162.454	1882.41	4379.92	low
lo_1	3	7	6.22624	45.8437	45.8437	1.61828	3.84744	6.94737	13.0584	0.000449082	1.69595	0.0870859	11.8903	1	0.583648	269.285	362.703	0	low
lo_1	3	8	6.54185	39.8811	40.4904	1.4078	4.64685	1.875	1.92934	0.139243	1.58182	0.100106	11.3507	2	0.894536	174.33	2123.96	4760.52	low
lo_1	3	9	1.24079	5.44666	5.44666	0.192267	6.45348	2.125	2.65409	0.0534875	0.584572	0.732988	5.84533	1	0.327241	151.237	1737.84	3851.27	low
lo_1	3	10	4.31187	27.1797	27.1797	0.959444	4.49413	1.5	1.73445	0.191653	1.30586	0.146887	9.98881	1	0.55149	161.791	1871.22	4428.97	low
lo_1	3	11	1.27914	5.5775	5.5775	0.196886	6.49687	2.46667	3.15921	0.031715	0.591552	0.715793	5.89176	1	0.341907	143.34	2689.55	4334.02	low
lo_1	3	12	10.1151	73.7374	73.7934	2.60293	3.88604	1.42553	2.35023	0.0770312	2.15088	0.0541426	13.9314	2	0.967311	168.39	2107.62	4425.28	low
lo_1	3	13	13.7103	78.2171	78.2171	2.76106	4.96559	2.11364	4.89002	0.00855202	2.21525	0.0510417	14.208	1	2.14077	156.969	2006.84	4352.04	low
lo_1	3	14	2.04953	10.1245	10.1245	0.357394	5.73466	2	2.55686	0.0598247	0.797002	0.394325	7.18715	1	0.426826	152.703	2217.72	4059.64	low
lo_1	3	15	9.62236	60.7631	60.7631	2.14494	4.48608	1.75676	1.7011	0.203149	1.95251	0.0657033	13.0611	1	1.2263	189.609	2510.48	4917.06	low
lo_1	3	16	1.5077	6.65412	6.65412	0.23489	6.41873	2.11765	3.14177	0.0322461	0.646128	0.599979	6.24879	1	0.393364	163.846	2145.37	3807.84	low
lo_1	3	17	6.08814	32.8831	32.8831	1.16077	5.24491	1.54286	1.65043	0.222438	1.43635	0.12141	10.6436	1	1.06057	129.882	2188.27	4570.26	low
lo_1	3	18	5.40453	29.2856	29.2856	1.03378	5.22792	1.51613	1.42945	0.342371	1.3555	0.136324	10.2404	1	0.935398	144.91	1869.19	4539.67	low
lo_1	3	19	3.18285	18.4035	18.4035	0.649644	4.89937	1.76923	1.97968	0.128889	1.07454	0.216933	8.77133	1	0.483814	158.619	2363.87	4650.52	low
lo_1	3	20	8.07188	48.3196	48.3196	1.70568	4.73234	1.21951	1.23013	0.537219	1.74114	0.0826235	12.1006	1	1.14474	150.91	1798.7	4217.5	low
lo_1	3	21	3.41983	20.3661	20.3661	0.718923	4.75687	1.42857	1.40406	0.361282	1.13039	0.196029	9.07266	1	0.490036	154.359	1650.38	4205.03	low
lo_1	4	1	106.495	797.179	802.315	28.1404	3.78441	1.36601	1.77948	0.177469	7.07214	0.00500808	30.8047	3	9.6584	355.14	1865.62	4735.98	low
lo_1	4	2	57.8511	445.715	446.002	15.7337	3.67688	1.59048	3.23929	0.0294204	5.28812	0.00895715	25.3776	3	4.95282	373.13	1896.99	4838.54	low
lo_1	4	3	2.452	11.1076	11.1076	0.3921	6.25352	1.72727	1.85291	0.157195	0.834803	0.359422	7.41264	1	0.607227	263.879	1347.34	4171.73	low
lo_1	4	4	4.15494	26.9866	26.9866	0.952626	4.36157	1.63333	1.81797	0.166433	1.30121	0.147938	9.96509	1	0.500531	361.561	2012.87	4595.09	low
lo_1	4	5	9.3581	61.9718	62.2073	2.1876	4.27778	1.31111	1.81227	0.16801	1.97183	0.0644218	13.1471	2	1.08444	354.827	1586.13	4581.68	low
lo_1	4	6	4.69785	25.8439	25.8439	0.91229	5.14952	2.22727	2.70823	0.0503434	1.27336	0.154479	9.82241	1	0.788884	361.43	1873.88	4331.06	low
lo_1	4	7	1.32692	5.97251	5.97251	0.21083	6.29382	1.76471	2.04952	0.116157	0.612141	0.668452	6.02769	1	0.332855	308.901	1488.65	3944.08	low
lo_1	5	1	5.37795	33.5647	33.5647	1.18483	4.53899	1.67742	1.65166	0.221941	1.45116	0.118945	10.7167	1	0.701644	259.957	638.114	3618.39	low
lo_1	5	2	12.5173	86.7727	86.7727	3.06308	4.08652	1.13115	2.82079	0.0445542	2.33327	0.0460091	14.7082	1	1.32373	277.801	1575.2	5624.43	low
lo_1	5	3	2.41383	9.88274	9.88274	0.348861	6.91917	1.81818	1.61449	0.237626	0.787429	0.403971	7.12948	0	0.731804	164.916	1341.58	5182.19	low
lo_1	5	4	8.68097	42.8705	42.8705	1.51333	5.73635	1.41667	3.14148	0.032255	1.64003	0.0931255	11.6275	1	1.80892	210.429	1365.46	5199.97	low
lo_1	5	5	5.37103	30.6563	30.6563	1.08217	4.96322	1.62857	2.28861	0.0834233	1.38686	0.130229	10.3977	1	0.837848	246.141	1619.48	4774.38	low
lo_1	5	6	15.6916	102.764	102.764	3.62756	4.32565	2.30769	5.02485	0.0078819	2.53918	0.0388496	15.5613	1	1.8593	271.715	1675.74	5745.61	low
lo_1	5	7	22.3131	144.044	144.044	5.08476	4.38824	2.32308	4.22357	0.0132727	3.00622	0.027716	17.4153	1	2.72095	239.481	1574.05	5064.71	low
lo_1	5	8	4.94054	25.8078	25.8078	0.911014	5.42312	1.5	1.44684	0.330173	1.27247	0.154695	9.81783	0	0.920141	198.154	1208.96	4270.53	low
lo_1	5	9	0.737158	2.74514	2.74514	0.0969033	7.60715	2.53846	4.88176	0.00859549	0.415006	1.45433	4.65179	1	0.270138	194.503	767.039	2594.36	low
lo_1	5	10	10.0326	70.3293	70.3293	2.48262	4.04113	1.79545	2.69227	0.0512441	2.10059	0.0567663	13.7134	1	1.03753	283.498	1844.73	5303.16	low
lo_1	5	11	6.8635	44.1452	44.7222	1.55833	4.4044	1.5	1.64099	0.226301	1.66424	0.0904364	11.7416	2	0.843143	220.26	1808.78	5640.13	low
lo_1	5	12	0	0.105918	0.105918	0.00373889	0	1.8	2.47561	0.0659103	0.0815187	37.6928	1.57189	1	0	147.341	470.576	2013.04	low
lo_1	5	13	8.52331	47.8835	47.8835	1.69029	5.04252	1.40541	1.73169	0.19257	1.73327	0.083376	12.0641	-1	1.37241	230.594	1201.65	4384.15	low
lo_1	5	14	0.71283	2.76757	2.76757	0.0976951	7.29647	2.61538	4.30655	0.0125202	0.416698	1.44254	4.66443	1	0.240322	189.048	1309.07	4230.19	low
lo_1	5	15	9.57901	58.9201	58.9201	2.07988	4.60556	1.72727	4.12738	0.0142225	1.92267	0.0677584	12.9277	1	1.28667	226.268	1790	5379.2	low
lo_1	5	16	7.13018	39.2568	39.2568	1.38577	5.1453	1.44737	1.6845	0.209214	1.56939	0.101698	11.2911	0	1.19537	210.193	1683.18	5440.71	low
lo_1	5	17	8.41578	61.5593	61.5593	2.17304	3.87281	1.1087	1.82298	0.165064	1.96526	0.0648535	13.1179	1	0.799331	246.921	1899.22	5743.78	low
lo_1	6	1	58.7805	474.455	474.455	16.7483	3.50965	1.45312	4.44305	0.0114014	5.45595	0.00841457	25.9118	-2	4.58502	347.969	559.286	6481.25	low
lo_1	6	2	46.1331	319.753	319.753	11.2873	4.08717	1.2	3.20218	0.0304554	4.47899	0.0124857	22.718	-1	4.88023	358.949	587.287	6548.62	low
lo_1	6	3	0.959638	3.74948	3.74948	0.132357	7.25039	2.0625	3.50915	0.0231416	0.485019	1.06477	5.16126	1	0.319456	248.381	347.001	4199.45	low
lo_1	6	4	0.325799	1.23986	1.23986	0.043767	7.44394	2.1	2.83764	0.0437653	0.278907	3.21999	3.56908	1	0.114324	198.46	460.775	4564.17	low
lo_1	6	5	1.20281	4.55944	4.55944	0.160948	7.47325	2	3.82394	0.0178841	0.534846	0.875619	5.50896	1	0.425399	231.998	401.121	4879.32	low
lo_1	7	1	1066.3	7863.75	7958.62	277.59	3.84126	1.07884	1.20443	0.572344	22.212	0.000507689	66.0656	105	99.634	45.3477	189.619	288.751	low
lo_1	7	2	0	0.0897185	0.0897185	0.00316706	0	1.16667	2.05398	0.115401	0.0750264	44.4985	1.48728	1	0	28.5972	107.653	1285.9	low
lo_1	7	3	0.230801	0.922107	0.922107	0.0325504	7.09057	2.44444	5.09218	0.00757335	0.240527	4.32958	3.23365	1	0.0734818	43.8946	235.022	1833.89	low
lo_1	7	4	0	0.109656	0.109656	0.00387085	0	1.8	2.53766	0.0611926	0.0829448	36.4078	1.59017	1	0	33	247.636	1235.06	low
lo_1	7	5	0	0.041121	0.041121	0.00145157	0	1	1	1	0.0507931	97.0876	1.14671	1	0	35.6364	105.212	529.515	low
lo_1	7	6	0	0.10841	0.10841	0.00382687	0	1.4	1.42522	0.345429	0.0824721	36.8263	1.58412	1	0	30.4713	78.8506	657.046	low
lo_1	7	7	0	0.1433	0.1433	0.0050585	0	1.66667	2.75064	0.0480504	0.0948193	27.8599	1.73853	1	0	31.7478	331.887	1943.05	low
lo_1	7	8	0	0.0448592	0.0448592	0.00158353	0	1	1.22318	0.546429	0.0530516	88.997	1.18046	1	0	33.6944	102.333	850.889	low
lo_1	7	9	0	0.0573201	0.0573201	0.0020234	0	1.2	1.24375	0.519757	0.059969	69.6498	1.28096	1	0	28.7609	65.1522	832.891	low
lo_1	7	10	0	0.152023	0.152023	0.00536641	0	1.5	2.03736	0.118249	0.0976624	26.2614	1.77311	1	0	27.7213	96.8852	800.893	low
lo_1	7	11	0	0.0573201	0.0573201	0.0020234	0	1.2	1.24375	0.519757	0.059969	69.6498	1.28096	1	0	34.2609	66.9348	513.587	low
lo_1	7	12	0	0.123363	0.123363	0.00435471	0	1.8	2.17548	0.0971258	0.0879762	32.3625	1.65384	1	0	31.8788	393.222	1026.77	low
lo_1	7	13	0	0.180683	0.180683	0.00637811	0	2.4	3.86695	0.0172939	0.106471	22.0958	1.87818	1	0	31.0207	118.428	551.207	low
lo_1	8	1	4.33998	22.6801	22.6801	0.800607	5.42086	1.45455	2.07098	0.112583	1.19288	0.176028	9.40402	1	0.807616	153.226	826.627	3318.38	low
lo_1	8	2	107.061	665.839	665.839	23.5041	4.55498	1.11795	1.88941	0.14826	6.46335	0.00599594	29.0105	-2	14.0664	154.471	1017.65	3342.65	low
lo_1	8	3	0	0.0585662	0.0585662	0.00206739	0	1.2	1.32027	0.434526	0.0606173	68.1679	1.29017	1	0	99.1702	268	1420.32	low
lo_1	8	4	4.80913	30.0532	30.0532	1.06088	4.53316	1.52941	2.35572	0.0764943	1.37315	0.132842	10.3291	1	0.62582	186.92	885.98	3578.46	low
lo_1	8	5	4.25404	20.5293	20.5293	0.724685	5.87019	1.625	4.6088	0.010215	1.13491	0.19447	9.09684	1	0.928298	130.676	751.78	3275.68	low
lo_1	8	6	2.10527	10.3276	10.3276	0.364564	5.77477	2.21053	2.63468	0.0546782	0.804957	0.38657	7.23489	1	0.444589	152.692	997.392	3104.26	low
lo_1	8	7	1.65727	7.89523	7.89523	0.278701	5.94641	2	2.36508	0.0755893	0.70381	0.505665	6.61536	1	0.371095	168.577	926.604	3347.97	low
lo_1	8	8	0.846401	3.40806	3.40806	0.120304	7.0355	2.42857	3.19669	0.0306125	0.462409	1.17144	4.99959	1	0.265306	119.838	738.378	2928.35	low
lo_1	8	9	0.928308	3.76444	3.76444	0.132885	6.98582	2.61538	3.40054	0.0254305	0.485985	1.06054	5.16812	1	0.286885	122.829	829.791	3428.91	low
lo_1	8	10	0.755421	2.9009	2.9009	0.102402	7.37703	2.23077	3.25589	0.0289728	0.426618	1.37624	4.73816	1	0.260336	111.774	710.476	2882.86	low
lo_1	8	11	0.943695	3.91023	3.91023	0.138031	6.83683	2.21429	2.81937	0.0446215	0.495307	1.021	5.23399	1	0.279333	129.087	922.644	3172.51	low
lo_1	8	12	1.97901	7.21112	7.21112	0.254553	7.77445	1.5	1.71078	0.199719	0.672627	0.553636	6.41849	0	0.757473	103.072	836.703	2928.3	low
lo_1	8	13	2.73551	14.5643	14.5643	0.51412	5.32077	1.78261	1.88793	0.148609	0.955912	0.274118	8.11326	1	0.49042	150.5	1056.35	3099.76	low
lo_1	8	14	0.686865	2.63673	2.63673	0.0930764	7.37958	2.41667	3.40793	0.0252656	0.406729	1.51413	4.58973	1	0.236873	103.04	922.439	2776.76	low
lo_1	8	15	1.78815	8.19927	8.19927	0.289434	6.17809	2.22222	2.34944	0.0771095	0.717234	0.486913	6.69922	1	0.432209	122.976	723.43	2689.02	low
lo_1	8	16	0.861984	3.51896	3.51896	0.124219	6.93921	2.14286	2.71758	0.0498256	0.469872	1.13452	5.05324	1	0.262845	128.357	857.382	3164.56	low
lo_1	9	1	40.6848	254.07	254.07	8.96868	4.53632	1.27193	2.72563	0.0493857	3.99255	0.0157135	21.0418	0	5.30178	239.549	1007.41	3595.89	low
lo_1	9	2	50.9588	304.598	304.598	10.7523	4.73934	1.74766	3.75318	0.0189149	4.37156	0.0131069	22.3533	-3	7.24829	198.934	1272.67	3760.46	low
lo_1	9	3	4.83799	22.1679	22.1679	0.782528	6.18251	1.28125	1.38177	0.379048	1.17933	0.180095	9.3327	0	1.17105	186.496	736.145	3343.04	low
lo_1	9	4	41.7997	345.787	345.787	12.2063	3.42444	1.5	2.30839	0.081297	4.65776	0.0115456	23.3186	0	3.10408	247.185	1080.32	3810.81	low
lo_1	9	5	9.9378	68.4764	68.4764	2.41722	4.11126	1.76596	4.69606	0.00965604	2.07273	0.0583024	13.5919	1	1.0637	215.634	1258.67	3960.21	low
lo_1	9	6	4.37412	23.0626	23.0626	0.814111	5.37288	1.375	1.50202	0.295104	1.20289	0.173108	9.4566	1	0.799627	185.991	1292.6	3831.65	low
lo_1	9	7	6.84546	42.8493	42.8493	1.51258	4.52568	2.11111	1.89636	0.146636	1.63963	0.0931716	11.6255	1	0.887875	370.64	893.931	3132.73	low
lo_1	9	8	2.26123	9.91015	9.91015	0.349828	6.46383	1.6087	1.83756	0.161165	0.788521	0.402853	7.13607	1	0.598282	160.509	974.546	2824.52	low
lo_1	9	9	0.669938	2.62302	2.62302	0.0925926	7.23533	2.63636	3.59072	0.0216	0.405671	1.52204	4.58176	1	0.222092	190.892	955.707	2628.02	low
lo_1	9	10	2.2219	11.3045	11.3045	0.39905	5.56799	2.15	2.4555	0.067543	0.842169	0.353163	7.45618	1	0.436217	206.957	1129.28	3464.74	low
lo_1	9	11	9.31942	57.3525	57.3525	2.02454	4.60322	2.05556	3.00988	0.0366733	1.89692	0.0696104	12.812	1	1.25053	215.564	1621.99	2053.41	low
lo_1	9	12	9.1937	46.5302	46.5302	1.64252	5.59732	1.39535	2.3561	0.0764571	1.7086	0.0858009	11.9493	-2	1.82403	195.216	1218.33	3692.26	low
lo_1	9	13	6.31372	40.0157	40.0157	1.41255	4.46972	1.45946	1.61819	0.236001	1.58448	0.0997693	11.3634	1	0.79878	267.712	1660.34	3101.21	low
lo_2	1	1	17.1106	115.456	115.456	4.07561	4.1983	1.87931	5.90805	0.00484918	2.69142	0.0345787	16.1773	1	1.90983	325.351	1006.14	1877.74	low
lo_2	1	2	10.0267	46.843	46.843	1.65356	6.06371	2.02632	3.88881	0.017004	1.71433	0.085228	11.9761	-1	2.33462	250.558	653.405	1259.55	low
lo_2	1	3	2.15189	11.0665	11.0665	0.390648	5.50852	1.8	1.93894	0.137185	0.833256	0.360758	7.40348	1	0.413497	287.414	721.726	1374.12	low
lo_2	1	4	2.24786	11.7257	11.7257	0.413917	5.43071	1.52174	1.72942	0.193329	0.857714	0.340477	7.54765	1	0.419821	317.839	624.69	943.281	low
lo_2	1	5	1.7242	8.31267	8.31267	0.293437	5.87587	1.84211	2.37388	0.074752	0.722176	0.480271	6.72996	1	0.376974	349.433	731.649	1694.29	low
lo_2	1	6	44.2617	307.385	307.428	10.8507	4.07915	2.18919	2.8855	0.0416234	4.39152	0.012988	22.4213	1	4.6639	343.166	1092.94	2794.31	low
lo_2	1	7	14.0783	79.8582	79.8731	2.81899	4.99409	1.42647	7.68098	0.00220674	2.23837	0.0499928	14.3067	0	2.22353	304.81	1079.77	2102.68	low
lo_2	1	8	20.3667	125.335	125.335	4.42434	4.60334	2.68085	5.52014	0.00594499	2.80421	0.0318532	16.6261	0	2.73305	336.286	1157.67	2173.22	low
lo_2	1	9	45.0797	318.464	318.464	11.2418	4.01001	2.25352	3.35023	0.0265935	4.46996	0.0125362	22.6875	-2	4.59042	363.054	1154.79	3012.56	low
lo_2	1	10	14.9637	88.1197	88.1197	3.11063	4.81052	1.74468	1.89749	0.146373	2.35131	0.0453058	14.7839	1	2.19283	338.651	1378.66	2572.52	low
lo_2	1	11	5.92412	28.2102	28.2102	0.995821	5.94898	1.38235	1.38285	0.378161	1.33038	0.141521	10.1135	0	1.32767	247	836.214	2165.54	low
lo_2	10	1	48.7875	272.522	272.689	9.62004	5.07145	1.41525	3.13954	0.0323149	4.13499	0.0146496	21.5394	-3	7.94609	207.336	818.862	1873.03	low
lo_2	10	2	65.0105	442.58	442.637	15.6231	4.16119	1.17518	3.05758	0.0349837	5.26949	0.0090206	25.318	-8	7.12851	224.668	838.676	2529.1	low
lo_2	10	3	2.74649	13.3718	13.3718	0.472024	5.81853	1.5	1.38461	0.376719	0.915941	0.298564	7.88549	1	0.588824	198.44	644.287	1120.13	low
lo_2	10	4	11.908	71.69	71.69	2.53066	4.70551	2.29412	3.27896	0.0283655	2.12081	0.0556888	13.8013	0	1.66968	210.698	856.505	1858.02	low
lo_2	10	5	28.8417	205.428	205.535	7.25161	3.97728	1.1375	1.99403	0.126127	3.59007	0.0194342	19.6028	-2	2.88917	242.391	892.094	2766.08	low
lo_2	10	6	1.7522	6.80614	6.80614	0.240257	7.29304	2	3.04672	0.0353592	0.653467	0.586578	6.29602	1	0.590178	173.907	501.655	1000.07	low
lo_2	10	7	2.41201	9.80174	9.80174	0.346002	6.97109	1.375	1.34982	0.406601	0.784196	0.407309	7.10995	0	0.742267	175.567	533.775	1189.11	low
lo_2	10	8	4.18598	18.5605	18.5605	0.655186	6.389	1.40625	2.1704	0.0978099	1.07912	0.215098	8.79621	1	1.08204	183.042	873.586	1993.88	low
lo_2	10	9	1.64417	7.47779	7.47779	0.263966	6.22872	1.68421	1.81095	0.168376	0.684951	0.533893	6.49666	1	0.403948	202.715	705.198	1390.14	low
lo_2	10	10	147.107	1177.65	1177.68	41.5712	3.53866	1.45355	2.28234	0.0841118	8.59571	0.00339007	35.0837	0	11.6652	274.4	974.97	2748.73	low
lo_2	10	11	2.94153	14.3649	14.3649	0.507082	5.80089	1.73077	2.62772	0.0551143	0.949346	0.277922	8.07607	1	0.62682	194.807	850.908	1833.6	low
lo_2	10	12	19.5205	114.164	114.164	4.03	4.84381	1.04348	1.65201	0.221801	2.67632	0.0349701	16.1167	-1	2.90033	211.791	892.397	2255.37	low
lo_2	10	13	2.69945	14.6727	14.6727	0.517947	5.21184	1.77273	1.63997	0.226722	0.959463	0.272093	8.13334	1	0.464343	207.168	591.374	1799.54	low
lo_2	10	14	3.13292	15.9686	15.9686	0.563693	5.55784	1.61538	1.95554	0.133721	1.00094	0.250011	8.36607	1	0.612832	187.494	897.264	2248.07	low
lo_2	10	15	21.1355	169.116	169.255	5.96978	3.54042	2.63415	2.53653	0.0612744	3.25735	0.0236071	18.3722	1	1.67766	243.253	771.584	892.623	low
lo_2	10	16	6.92356	48.5751	48.5751	1.7147	4.03777	1.52632	1.70513	0.20171	1.74574	0.082189	12.1219	1	0.714815	264.131	1078.77	2408.2	low
lo_2	10	17	1.52827	7.00676	7.00676	0.247339	6.17885	2.05882	2.86788	0.0423951	0.663028	0.569783	6.35728	1	0.369485	263.794	706.648	1624.4	low
lo_2	10	18	5.75178	33.4002	33.4002	1.17903	4.87841	2.11111	2.87852	0.0419269	1.4476	0.11953	10.6991	1	0.866843	226.249	372.645	1677.13	low
lo_2	10	19	1.16667	5.09651	5.09651	0.179907	6.48488	1.76471	2.10887	0.106623	0.56547	0.783347	5.71728	1	0.310695	190.496	430.287	1403.54	low
lo_2	10	20	0.795669	3.19373	3.19373	0.112739	7.05764	2	2.54825	0.0604329	0.447633	1.25005	4.89251	1	0.250976	183.78	182.055	894.457	low
lo_2	11	1	16.105	133.891	133.891	4.72636	3.4075	1.73684	1.80072	0.171263	2.89834	0.0298178	16.9961	1	1.18417	724.493	597.831	1331.79	low
lo_2	11	2	7.12321	52.1389	52.1389	1.8405	3.87025	1.425	1.72641	0.194341	1.80865	0.0765712	12.4114	1	0.675671	720.344	464.474	1177.76	low
lo_2	11	3	27.1234	192.705	192.705	6.8025	3.98727	2.30435	5.93093	0.00479326	3.47712	0.0207173	19.1895	1	2.73071	643.375	651.51	1491.43	low
lo_2	11	4	3.20507	17.4677	17.4677	0.616609	5.19789	2.21739	2.4593	0.0672306	1.04686	0.228555	8.62007	1	0.548368	397.71	911.405	1375.06	low
lo_2	11	5	13.1588	85.8955	85.8955	3.03211	4.33982	1.42623	1.79182	0.173828	2.32144	0.046479	14.6585	1	1.56943	366.786	826.146	1568.27	low
lo_2	11	6	0.794089	3.1227	3.1227	0.110231	7.20384	2.38462	4.01889	0.0154057	0.442627	1.27849	4.85597	1	0.260962	354.413	286.229	478.377	low
lo_2	11	7	1.46408	6.6616	6.6616	0.235154	6.22602	2	2.66254	0.05298	0.64649	0.599306	6.25113	1	0.35939	337.437	907.74	958.2	low
lo_2	11	8	3.86797	22.6539	22.6539	0.799683	4.83687	2.27273	2.41349	0.0711316	1.19219	0.176232	9.40041	1	0.573051	548.299	480.041	1149.23	low
lo_2	11	9	20.2786	110.865	110.865	3.91352	5.18166	1.52239	1.80116	0.171137	2.63736	0.0360109	15.9599	-2	3.44791	351.611	1176.87	2395	low
lo_2	11	10	1.14604	4.80742	4.80742	0.169702	6.75327	2.42857	3.56614	0.0220497	0.549198	0.830454	5.60707	1	0.330986	408.386	293.779	661.559	low
lo_2	11	11	0.537641	2.01742	2.01742	0.0712149	7.54956	2.64286	9.76503	0.00107394	0.355771	1.97893	4.19789	1	0.194052	200.613	913.266	1035.89	low
lo_2	11	12	37.9062	195.644	195.644	6.90622	5.48871	2.61111	3.31913	0.0273481	3.50353	0.0204062	19.2865	-2	7.23154	259.814	1018.53	2556.43	low
lo_2	11	13	0.568487	2.18315	2.18315	0.0770652	7.37671	1.64286	2.11598	0.105552	0.370096	1.8287	4.30983	1	0.195896	202.623	561.728	1000.54	low
lo_2	11	14	0.528144	1.99748	1.99748	0.0705111	7.49022	2.9	4.96785	0.00815634	0.354009	1.99868	4.18401	1	0.187639	324.605	117.433	590.814	low
lo_2	11	15	0.100105	0.493452	0.493452	0.0174188	5.74692	2.28571	3.29907	0.0278499	0.175952	8.09063	2.62531	1	0.0209366	223.306	503.346	1128.47	low
lo_2	11	16	75.7642	505.018	505.018	17.8271	4.24994	2.01835	3.12321	0.0328244	5.62894	0.00790534	26.4566	-4	8.66582	317.32	1167.05	3063.74	low
lo_2	11	17	0.121854	0.671643	0.671643	0.023709	5.13957	3.14286	7.22249	0.00265423	0.205278	5.94414	2.90945	1	0.0203833	219.033	171.341	882.16	low
lo_2	11	18	0.549761	2.07599	2.07599	0.0732823	7.50196	1.91667	2.5967	0.0571128	0.360899	1.9231	4.23812	1	0.195931	276.525	672.665	1616.6	low
lo_2	11	19	0	0.129593	0.129593	0.00457465	0	1.8	2.07332	0.112202	0.0901705	30.8066	1.68123	1	0	208.817	774.644	1368.84	low
lo_2	11	20	0.412855	1.57257	1.57257	0.0555116	7.43727	2.44444	2.62787	0.0551046	0.314107	2.53874	3.86339	1	0.144612	218.43	573.393	1636.34	low
lo_2	11	21	0.327799	1.276	1.276	0.0450427	7.27752	1.54545	1.93503	0.138018	0.282942	3.1288	3.60342	1	0.10994	206.289	606.321	1402.21	low
lo_2	11	22	2.71435	12.1407	12.1407	0.428565	6.33357	1.86364	2.1405	0.101966	0.872758	0.32884	7.63565	1	0.689514	320.27	971.196	1704.99	low
lo_2	11	23	0	0.168222	0.168222	0.00593824	0	1.66667	2.25981	0.0866526	0.102734	23.7325	1.83397	1	0	183.141	496.674	1524.88	low
lo_2	11	24	6.2872	31.9086	31.9086	1.12637	5.5818	2.32258	1.92226	0.140788	1.4149	0.125118	10.5374	1	1.24047	366.33	1316.95	2484.12	low
lo_2	11	25	1.06437	4.42611	4.42611	0.156242	6.81233	1.9375	2.49783	0.0641666	0.526968	0.901996	5.45473	1	0.312799	255.007	1033.49	2614.78	low
lo_2	11	26	0.932248	3.86413	3.86413	0.136404	6.83448	2.21429	2.97167	0.0381066	0.492378	1.03318	5.21334	1	0.275755	335.833	416.156	1006.97	low
lo_2	11	27	1.09365	4.58187	4.58187	0.16174	6.76175	2.53846	3.10318	0.033464	0.53616	0.871333	5.51798	1	0.316647	339.877	1666	1469.72	low
lo_2	11	28	0.341266	1.44297	1.44297	0.0509369	6.69978	3	3.09994	0.033569	0.300886	2.76674	3.75421	1	0.0970052	228.793	299.343	0	low
lo_2	11	29	4.03152	21.5287	21.5287	0.759963	5.30488	1.64286	2.01937	0.121438	1.1622	0.185443	9.24212	1	0.718457	499.112	519.229	1766.33	low
lo_2	11	30	1.01503	4.13328	4.13328	0.145905	6.95681	2.66667	3.47315	0.0238687	0.509237	0.9659	5.33168	1	0.311086	378.294	769.415	2042.66	low
lo_2	11	31	0	0.145793	0.145793	0.00514648	0	2	2.53712	0.0612319	0.0956402	27.3837	1.74855	1	0	202.812	602.239	1276.86	low
lo_2	11	32	0	0.0573201	0.0573201	0.0020234	0	1.2	1.24375	0.519757	0.059969	69.6498	1.28096	1	0	204.978	1064.93	0	low
lo_2	11	33	2.04814	8.40862	8.40862	0.296824	6.90018	2.05263	1.90959	0.143609	0.726332	0.474791	6.75575	1	0.617535	328.831	1490.39	2246.16	low
lo_2	11	34	4.04783	21.2222	21.2222	0.749142	5.40329	1.72414	2.17167	0.0976373	1.1539	0.188121	9.19804	1	0.748377	523.521	828.889	1754.64	low
lo_2	11	35	3.45549	16.8559	16.8559	0.595012	5.80743	1.96	2.77717	0.0466867	1.02837	0.236852	8.51823	1	0.738003	368.491	906.938	1675.75	low
lo_2	11	36	3.73124	17.5063	17.5063	0.617973	6.03786	1.87879	3.2987	0.0278594	1.04802	0.228051	8.62642	1	0.861391	237.383	1236.71	3430.95	low
lo_2	11	37	0	0.269155	0.269155	0.00950119	0	3	5.26187	0.00686404	0.129949	14.8328	2.14503	1	0	223.444	653.514	1965.25	low
lo_2	11	38	1.62694	6.29275	6.29275	0.222134	7.32414	1.11538	2.21289	0.0922829	0.628338	0.634434	6.13356	1	0.552671	227.621	971.405	2412.5	low
lo_2	11	39	0.564395	2.15947	2.15947	0.0762294	7.4039	2.54545	4.01989	0.0153942	0.368084	1.84875	4.29419	1	0.195923	298.251	360.716	1648.58	low
lo_2	11	40	3.52492	16.5668	16.5668	0.584807	6.0275	1.5	2.09897	0.108139	1.01951	0.240985	8.46925	1	0.810969	275.395	1154.04	2133.97	low
lo_2	11	41	0.418599	1.68596	1.68596	0.0595144	7.03358	2.58333	4.84739	0.00877961	0.325234	2.36799	3.9541	1	0.131139	268.44	552.603	2127.23	low
lo_2	11	42	0	0.0286601	0.0286601	0.0010117	0	1.66667	1.44201	0.333502	0.0424045	139.3	1.0167	1	0	226.348	0	0	low
lo_2	11	43	1.8239	8.53696	8.53696	0.301355	6.05235	2.41176	3.46668	0.0240026	0.731854	0.467653	6.78995	1	0.423087	565.495	534.198	1596.82	low
lo_2	11	44	0.436017	1.6411	1.6411	0.0579308	7.5265	2.8	5.43589	0.00622571	0.320878	2.43272	3.91872	1	0.156412	310.98	413.436	2034.18	low
lo_2	11	45	1.70263	7.9837	7.9837	0.281825	6.04146	2.3125	2.65744	0.0532856	0.707742	0.500061	6.63998	1	0.393537	340.698	1759.54	2297.25	low
lo_2	11	46	0.0282988	0.256695	0.256695	0.00906132	3.12303	1.83333	2.17229	0.0975546	0.126906	15.5529	2.1114	1	0.00174783	197.301	614.786	2313.22	low
lo_2	11	47	1.29525	6.3912	6.3912	0.225609	5.74112	4.33333	2.26555	0.085996	0.633234	0.624662	6.16538	1	0.270351	282.873	306.291	0	low
lo_2	11	48	1.36857	6.12204	6.12204	0.216108	6.33282	1.9375	2.08325	0.110606	0.619756	0.652125	6.07758	1	0.347572	257.787	1151.74	2464.84	low
lo_2	11	49	3.03201	16.1244	16.1244	0.569191	5.32687	1.31034	1.53468	0.276658	1.00581	0.247596	8.39318	1	0.544825	248.059	1410.41	2763.11	low
lo_2	11	50	0.435978	1.56384	1.56384	0.0552037	7.89763	2	2.08253	0.11072	0.313234	2.5529	3.85623	1	0.172202	209.203	612.717	1848.77	low
lo_2	11	51	2.49441	11.226	11.226	0.396279	6.29457	2.45455	5.07003	0.00767307	0.83924	0.355632	7.43888	1	0.625865	365.398	1365.28	1735.61	low
lo_2	11	52	0.652821	2.471	2.471	0.0872262	7.48423	3	3.84548	0.0175852	0.393739	1.61568	4.49148	1	0.231563	338.955	185.496	1102.16	low
lo_2	11	53	0.0295008	0.254202	0.254202	0.00897334	3.2876	1.83333	2.21503	0.0920155	0.126288	15.7053	2.10455	1	0.00201918	196.466	808.642	3070.01	low
lo_2	11	54	0.496893	1.89904	1.89904	0.0670362	7.41232	2.5	3.23612	0.029507	0.345176	2.10229	4.11412	1	0.172883	241.552	1292.75	2158.65	low
lo_2	11	55	6.31117	35.359	35.359	1.24817	5.05632	1.89189	3.61916	0.0210948	1.48944	0.112908	10.9043	1	1.02179	377.353	1266.46	3153.66	low
lo_2	11	56	1.93911	8.00862	8.00862	0.282704	6.85915	3.64706	9.78262	0.00106815	0.708846	0.498505	6.64688	1	0.577729	306.019	862.91	1468.58	low
lo_2	11	57	3.15208	15.8752	15.8752	0.560394	5.62476	2.35	2.93463	0.0395678	0.998004	0.251483	8.34972	1	0.631519	330.949	1151.82	2231.63	low
lo_2	11	58	12.4497	78.8301	78.8301	2.7827	4.47394	1.11111	1.67689	0.212074	2.22392	0.0506448	14.245	0	1.57804	317.466	1563.62	3601.19	low
lo_2	11	59	3.18571	14.5967	14.5967	0.515263	6.18269	2.21739	4.93478	0.00832142	0.956974	0.27351	8.11927	1	0.771155	227.466	1342.57	3216.04	low
lo_2	11	60	6.40932	29.3554	29.3554	1.03625	6.18514	2.475	9.04567	0.00135107	1.35712	0.136	10.2485	1	1.55271	253.092	881.717	988.763	low
lo_2	11	61	7.59251	49.1545	49.1545	1.73515	4.3757	3.56	3.99307	0.0157065	1.75612	0.0812201	12.1699	1	0.920579	305.343	876.68	427.528	low
lo_2	11	62	11.956	69.8035	69.8035	2.46406	4.85215	2.09756	3.18383	0.0309849	2.09272	0.0571939	13.6791	1	1.78252	441.527	755.73	2275.16	low
lo_2	11	63	1.10525	4.52331	4.52331	0.159673	6.92198	2.28571	3.17662	0.0311964	0.532722	0.882614	5.49437	1	0.335353	382.738	1218.49	1860.44	low
lo_2	11	64	13.5607	89.6063	89.6063	3.1631	4.28715	2.06522	3.28713	0.0281546	2.37106	0.0445542	14.8666	1	1.57834	443.894	1049.65	2896.73	low
lo_2	11	65	0.664743	2.57816	2.57816	0.0910091	7.30414	2.6	3.01309	0.0365563	0.402187	1.54852	4.55549	1	0.224581	259.991	856.627	1709.72	low
lo_2	11	66	5.62819	25.5885	25.5885	0.903273	6.23088	1.81081	3.10756	0.0333228	1.26705	0.156021	9.78994	1	1.38372	251.935	1159.53	2864.55	low
lo_2	11	67	20.7971	114.963	114.963	4.05819	5.12472	1.24658	2.41528	0.0709736	2.68567	0.0347271	16.1542	-3	3.45878	278.167	845.311	2149.17	low
lo_2	11	68	1.89089	7.44788	7.44788	0.26291	7.19214	1.21739	1.54692	0.270143	0.68358	0.536037	6.48798	1	0.619387	230.381	1049.91	1656.05	low
lo_2	2	1	2.76826	14.826	14.826	0.523357	5.28943	1.6087	1.63714	0.227898	0.964461	0.26928	8.16156	1	0.490461	161.752	760.981	1555.73	low
lo_2	2	2	9.05534	45.0923	45.0923	1.59176	5.6889	1.65217	4.17241	0.013767	1.68199	0.0885371	11.825	1	1.85585	166.46	782.716	2058.92	low
lo_2	2	3	180.774	1219.77	1219.91	43.0579	4.19839	1.01449	2.42099	0.0704731	8.74806	0.00327302	35.497	-17	20.1781	181.412	1147.81	3659.69	low
lo_2	2	4	4.39412	21.8041	21.8041	0.769684	5.70899	1.53333	1.78088	0.177051	1.16961	0.1831	9.28136	1	0.906926	152.533	985.836	2469.49	low
lo_2	2	5	1.45116	6.56689	6.56689	0.231811	6.2601	2.11765	2.69039	0.0513514	0.641879	0.607949	6.22136	1	0.360131	174.647	563.237	1275.89	low
lo_2	2	6	3.28628	12.5568	12.5568	0.443257	7.41393	3.75	3.35375	0.0265099	0.887592	0.317941	7.72193	0	1.14389	122.746	754.296	0	low
lo_2	2	7	0.757964	3.33204	3.33204	0.117621	6.44412	2.23077	2.20316	0.0935109	0.457223	1.19816	4.96214	1	0.199323	130.387	687.641	1496.42	low
lo_2	2	8	5.49781	27.8389	27.8389	0.982713	5.59452	1.21951	3.03461	0.0357841	1.3216	0.143409	10.0689	1	1.08967	146.422	939.92	2121.33	low
lo_2	2	9	4.45165	21.5636	21.5636	0.761195	5.84824	1.42105	4.00426	0.0155752	1.16314	0.185142	9.24711	1	0.964165	134.138	730.561	1964.16	low
lo_2	2	10	0.819372	3.20494	3.20494	0.113135	7.24246	2.28571	3.02475	0.0361353	0.448418	1.24568	4.89823	1	0.272166	129.839	932.995	1914	low
lo_2	3	1	35.1081	220.793	220.854	7.79401	4.5045	1.1087	2.54376	0.0607537	3.72191	0.0180818	20.0799	-4	4.5111	108.522	888.315	3132.9	low
lo_2	3	2	19.9317	116.519	116.891	4.11313	4.84587	1.54545	2.40261	0.0721025	2.70378	0.0342633	16.2268	4	2.96394	101.619	939.994	2648.81	low
lo_2	3	3	57.2983	366.668	367.143	12.9434	4.42684	1.92857	2.41917	0.0706322	4.79634	0.0108881	23.7788	-4	7.11066	118.861	1015.41	3311.73	low
lo_2	3	4	9.19845	42.2387	42.2387	1.49103	6.1692	1.39024	1.44196	0.333537	1.6279	0.0945184	11.5701	1	2.21694	95.4834	669.588	2195.12	low
lo_2	3	5	1.78061	7.73946	7.73946	0.273203	6.51753	1.84211	1.71589	0.197939	0.696832	0.515841	6.57157	1	0.478977	88.1116	555.325	2011.8	low
lo_2	3	6	0.133254	0.629275	0.629275	0.0222134	5.99879	2.85714	4.41204	0.0116434	0.198698	6.34434	2.84695	1	0.030366	72.2139	570.475	2048.75	low
lo_2	3	7	3.74563	30.285	30.285	1.06906	3.50367	5.4	9.08214	0.00133486	1.37844	0.131826	10.3556	1	0.291174	214.367	494.235	78.7605	low
lo_2	3	8	1.10706	4.59309	4.59309	0.162136	6.82799	2	2.881	0.0418188	0.536816	0.869205	5.52248	1	0.326843	96.7539	754.53	1817.18	low
lo_2	3	9	0.663901	2.65666	2.65666	0.0937802	7.07932	1.92857	2.5663	0.0591669	0.408264	1.50276	4.60127	1	0.210701	84.978	456.336	1720.87	low
lo_2	3	10	9.74982	55.1532	55.1532	1.94691	5.00785	1.91892	1.94789	0.135304	1.86019	0.0723863	12.6461	1	1.54839	103.965	1031.13	2872.99	low
lo_2	3	11	0.343984	1.41057	1.41057	0.0497933	6.90825	2.72727	6.39023	0.00383222	0.297489	2.83029	3.7259	1	0.103958	73.8843	548.826	1319.42	low
lo_2	3	12	0	0.149531	0.149531	0.00527844	0	1.5	2.07178	0.112453	0.0968586	26.6991	1.76337	1	0	65.6083	666.475	1310.03	low
lo_2	3	13	0.835919	3.32332	3.32332	0.117313	7.12553	2	2.61215	0.0561056	0.456624	1.20131	4.95781	1	0.268769	86.8305	1422.38	1459.06	low
lo_2	4	1	8.83539	60.6883	60.8079	2.1423	4.12426	1.33333	2.49145	0.0646613	1.95131	0.0657843	13.0557	2	0.951696	239.347	709.216	1911.2	low
lo_2	4	2	0.639725	2.49716	2.49716	0.0881499	7.25724	2.33333	2.96552	0.0383441	0.395819	1.59875	4.50728	1	0.213362	187.412	495.409	951.884	low
lo_2	4	3	106.248	775.291	777.635	27.3678	3.88224	1.03955	2.23705	0.0893247	6.97438	0.00514947	30.5202	2	10.1407	288.092	1129.78	3078.58	low
lo_2	4	4	1.78258	8.79864	8.79864	0.310592	5.73931	1.75	1.89451	0.147066	0.742986	0.453745	6.85863	1	0.371834	235.479	643.856	1309.68	low
lo_2	4	5	5.5905	34.8943	34.8943	1.23177	4.5386	1.66667	2.92521	0.0399509	1.47962	0.114412	10.8563	1	0.729247	254.074	949.977	2480.5	low
lo_2	4	6	1.79743	8.74132	8.74132	0.308569	5.82505	1.89474	2.15821	0.0994767	0.740562	0.45672	6.8437	1	0.386217	237.466	675.78	1930.79	low
lo_2	4	7	3.60255	19.6371	19.6371	0.693191	5.19705	1.5	1.52211	0.283572	1.10997	0.203305	8.9631	1	0.616177	226.346	702.762	1915.08	low
lo_2	4	8	4.82727	22.8795	22.8795	0.807645	5.97697	4.28	10.0315	0.000990602	1.19811	0.174494	9.4315	1	1.09206	193.667	668.292	219.119	low
lo_2	4	9	0.629303	3.04295	3.04295	0.107416	5.85855	4.375	4.11667	0.0143338	0.436939	1.31199	4.81427	1	0.136779	296.549	0	0	low
lo_2	4	10	2.52448	12.9967	12.9967	0.458784	5.50255	2.52941	2.30961	0.0811682	0.903004	0.30718	7.81106	1	0.484039	225.91	687.913	1276.25	low
lo_2	4	11	0	0.0573201	0.0573201	0.0020234	0	1.2	1.24375	0.519757	0.059969	69.6498	1.28096	1	0	162.696	1217.28	4640.78	low
lo_2	4	12	0.0587099	0.30903	0.30903	0.0109088	5.3819	2.6	3.12503	0.0327669	0.139243	12.9189	2.24612	1	0.0107687	151.395	18.0847	0	low
lo_2	4	13	8.64298	57.9432	57.9432	2.04539	4.22558	1.19149	1.6805	0.210711	1.90666	0.0689009	12.8558	1	0.977275	233.462	858.473	2258.94	low
lo_2	4	14	1.17232	4.36879	4.36879	0.154218	7.60167	1.3	2.5413	0.06093	0.523544	0.913831	5.43108	0	0.428986	171.577	894.202	2162.76	low
lo_2	4	15	0	0.0760115	0.0760115	0.00268321	0	2.66667	2.307	0.081444	0.0690578	52.5228	1.40732	1	0	162.459	0	0	low
lo_2	4	16	0	0.25171	0.25171	0.00888537	0	2.33333	4.44236	0.0114067	0.125668	15.8608	2.09765	1	0	169.332	1650.04	0	low
lo_2	5	1	102.623	671.726	671.726	23.7119	4.32789	1.66154	3.21546	0.0300796	6.49186	0.0059434	29.0958	-11	12.1724	201.629	1143.95	2717.69	low
lo_2	5	2	51.2914	308.595	308.595	10.8934	4.70847	2.2069	5.40859	0.00632046	4.40015	0.0129371	22.4506	-4	7.20087	186.607	860.761	2200.41	low
lo_2	5	3	60.5929	455.346	455.355	16.0737	3.76969	2.2439	2.66665	0.0527356	5.34495	0.00876769	25.5591	-2	5.45271	209.512	864.884	1992.74	low
lo_2	5	4	0.589637	2.12209	2.12209	0.0749098	7.87129	2.88889	3.06411	0.0347607	0.364884	1.88132	4.26927	1	0.231344	169.437	427.624	1139.47	low
lo_2	5	5	5.28182	26.837	26.837	0.947348	5.57537	2.22222	2.2886	0.0834233	1.2976	0.148762	9.94666	1	1.03971	179.027	1174.08	2567.7	low
lo_2	5	6	1.39333	7.33822	7.33822	0.259039	5.37882	3	2.39795	0.0725237	0.678529	0.544047	6.45599	1	0.255275	140.995	161.748	0	low
lo_2	5	7	0	0.113394	0.113394	0.00400281	0	1.66667	3.71485	0.0195063	0.0843467	35.2076	1.60804	1	0	120.473	1009.48	762.648	low
lo_2	5	8	0.458373	2.03736	2.03736	0.0719187	6.37348	2.3	2.7092	0.0502896	0.357525	1.95957	4.21167	1	0.117911	166.536	35.9927	0	low
lo_2	5	9	0.125757	0.552018	0.552018	0.0194862	6.45362	1.75	2.25847	0.086807	0.186101	7.23226	2.72531	1	0.033168	125.334	1051.67	3961.89	low
lo_2	5	10	0.560648	2.16321	2.16321	0.0763614	7.34204	2.16667	3.10461	0.033418	0.368402	1.84556	4.29667	1	0.191384	142.918	777.068	1463.83	low
lo_2	5	11	0.0323057	0.317753	0.317753	0.0112167	2.88015	2.5	3.88441	0.0170618	0.141194	12.5643	2.26706	1	0.00169704	127.576	390.678	1534.31	low
lo_2	5	12	0.506903	2.4847	2.4847	0.08771	5.7793	3.66667	7.99287	0.00195836	0.39483	1.60677	4.49977	1	0.107215	167.529	0	0	low
lo_2	5	13	0.93939	3.88282	3.88282	0.137063	6.85369	7.83333	3.95832	0.0161238	0.493567	1.02821	5.22173	1	0.279432	169.375	0	0	low
lo_2	5	14	3.97977	24.2402	24.2402	0.855679	4.65101	1.43333	1.57713	0.254914	1.23322	0.164699	9.61489	1	0.545172	174.604	1062.73	1998.77	low
lo_2	5	15	2.0313	10.0921	10.0921	0.356251	5.70188	1.54545	1.72511	0.194782	0.795726	0.395591	7.17947	1	0.418207	167.465	953.681	1795.03	low
lo_2	5	16	0.656445	2.65168	2.65168	0.0936043	7.01298	1.91667	2.14576	0.101218	0.407881	1.50559	4.59839	1	0.204449	151.921	1037.27	1273.79	low
lo_2	5	17	0.715828	2.79249	2.79249	0.0985748	7.26178	1.6	1.89984	0.14583	0.41857	1.42967	4.67838	1	0.239043	123.9	1207.31	1407.4	low
lo_2	5	18	3.6082	19.0477	19.0477	0.672385	5.36628	2.26316	1.80276	0.17068	1.09319	0.209596	8.87251	1	0.657988	183.181	545.187	0	low
lo_2	5	19	0.0112586	0.147039	0.147039	0.00519046	2.1691	4.33333	4.64852	0.00995531	0.0960481	27.1516	1.75351	1	0.00033545	146.881	0	0	low
lo_2	6	1	161.51	1113.7	1114.2	39.3135	4.10826	1.32447	2.1504	0.100563	8.35904	0.00358476	34.4367	-17	17.2622	210.563	841.137	2332.47	low
lo_2	6	2	0.747466	3.34949	3.34949	0.118237	6.32176	5.57143	3.23557	0.0295221	0.458419	1.19192	4.97079	1	0.189168	179.846	545.242	1465.72	low
lo_2	6	3	0	0.041121	0.041121	0.00145157	0	1	1	1	0.0507931	97.0876	1.14671	1	0	129.636	176.424	1223.09	low
lo_2	6	4	0.384325	1.46291	1.46291	0.0516407	7.44229	2.18182	3.49135	0.0234973	0.302957	2.72904	3.77142	1	0.134801	132.3	706.475	1693.58	low
lo_2	6	5	0.455715	1.96259	1.96259	0.0692795	6.57792	2.3	2.71889	0.0497537	0.350904	2.03422	4.15951	1	0.124868	169.263	675.644	2480.86	low
lo_2	6	6	4.01942	21.2109	21.2109	0.748746	5.3682	2	4.67172	0.00980774	1.15359	0.188221	9.19642	1	0.733501	170.693	998.473	1044.56	low
lo_2	6	7	2.80081	15.6858	15.6858	0.553708	5.05828	2.42857	2.73295	0.0489895	0.992033	0.254519	8.31638	1	0.453806	209.42	598.108	1275.84	low
lo_2	6	8	1.48991	7.99865	7.99865	0.282352	5.27677	5.11111	2.25731	0.0869413	0.708405	0.499126	6.64412	1	0.26271	196.34	503.4	1297.44	low
lo_2	6	9	0.00354623	0.247972	0.247972	0.00875341	0.405126	2.33333	4.13243	0.0141705	0.124731	16.1	2.08721	1	3.68577e-06	128.849	371.653	3618.06	low
lo_2	6	10	2.80156	12.8958	12.8958	0.455221	6.15429	1.95238	2.4199	0.0705676	0.899491	0.309585	7.79079	1	0.67195	162.95	481.047	1593.73	low
lo_2	6	11	0.048671	0.346413	0.346413	0.0122284	3.98017	2.16667	2.50946	0.0632789	0.147425	11.5248	2.33326	1	0.00488264	128.349	207.971	1012.58	low
lo_2	6	12	1.83593	7.16003	7.16003	0.252749	7.26385	1.23077	1.77661	0.17833	0.67024	0.557586	6.4033	1	0.613439	134.169	447.914	1329.22	low
lo_2	6	13	0.333613	1.28846	1.28846	0.0454825	7.33496	2.27273	3.91094	0.0167169	0.28432	3.09854	3.61512	1	0.113663	136.459	409.162	1521.28	low
lo_2	6	14	1.64486	6.26908	6.26908	0.221298	7.43278	1.5	3.15272	0.0319111	0.627155	0.63683	6.12586	1	0.575459	141.864	552.302	1475.05	low
lo_2	7	1	139.061	1085.18	1088.36	38.307	3.63017	1.63971	2.02312	0.120763	8.25135	0.00367895	34.1403	-5	11.6049	364.439	1027.28	3243.93	low
lo_2	7	2	2.02478	9.95626	9.95626	0.351456	5.76113	1.59091	1.7216	0.195976	0.790353	0.400988	7.14712	1	0.425573	299.221	627.948	1570.34	low
lo_2	7	3	0.447695	1.71088	1.71088	0.0603941	7.41289	2.6	3.77818	0.0185419	0.327629	2.3335	3.97349	1	0.15579	266.274	823.441	1858.96	low
lo_2	7	4	0.746506	3.66974	3.66974	0.129542	5.76267	3.3	3.9064	0.0167753	0.479833	1.08791	5.12441	1	0.156986	330.287	980.033	1672.65	low
lo_2	7	5	0.631714	2.44483	2.44483	0.0863024	7.31977	2.41667	3.74025	0.0191117	0.391649	1.63297	4.47557	1	0.214337	321.463	735.987	1316.16	low
lo_2	7	6	1.60182	7.51018	7.51018	0.26511	6.0421	2.11765	2.51187	0.0630966	0.686433	0.53159	6.50603	1	0.370314	334.523	896.859	1743.71	low
lo_2	7	7	4.38203	28.4719	28.4719	1.00506	4.35997	1.54839	1.83636	0.161484	1.33654	0.14022	10.1447	1	0.527501	358.074	1294.34	2593.54	low
lo_2	8	1	5.2543	36.2812	36.2812	1.28072	4.1026	1.41176	1.69891	0.203932	1.50874	0.110039	10.9983	1	0.560035	411.152	905.717	2141.98	low
lo_2	8	2	1.82569	10.1432	10.1432	0.358054	5.09893	4.91667	3.86436	0.0173287	0.797737	0.393598	7.19157	1	0.300585	328.056	818.785	1851.58	low
lo_2	8	3	65.7093	462.65	462.65	16.3315	4.02346	1.90816	4.0787	0.0147379	5.38765	0.00862929	25.6951	-3	6.73609	385.386	1194.93	3446.54	low
lo_2	8	4	4.14676	20.0882	20.0882	0.709114	5.8478	1.66667	2.62514	0.0552766	1.12265	0.19874	9.03121	1	0.897997	349.788	1003.08	1865.21	low
lo_2	8	5	0.787582	3.17005	3.17005	0.111903	7.03809	1.93333	2.64101	0.0542864	0.445971	1.25939	4.88039	1	0.247051	275.051	1321.92	858.438	low
lo_2	8	6	6.26501	32.918	32.918	1.162	5.39156	1.62162	2.62619	0.0552104	1.43711	0.121281	10.6474	1	1.15327	286.87	1238.29	2313.3	low
lo_2	8	7	2.46857	13.2846	13.2846	0.468945	5.26408	2.15789	2.25127	0.0876432	0.912949	0.300524	7.86831	1	0.433183	430.389	976.711	1516.74	low
lo_2	8	8	2.88536	14.8771	14.8771	0.525161	5.49423	1.88	2.70311	0.0506303	0.966121	0.268355	8.17093	1	0.551563	371.787	1668.77	2434.02	low
lo_2	8	9	1.18753	5.23607	5.23607	0.184833	6.42488	1.875	2.39039	0.0732135	0.57316	0.762468	5.769	1	0.310425	286.227	1434.61	2036.53	low
lo_2	8	10	25.8153	155.966	155.966	5.50559	4.68894	1.5641	4.3125	0.0124684	3.12815	0.0255975	17.8831	-2	3.59424	341.339	1119.17	3477.09	low
lo_2	8	11	0.735472	2.98314	2.98314	0.105305	6.98422	1.64286	1.90137	0.145479	0.432623	1.3383	4.78252	1	0.227187	261.017	625.082	1523.3	low
lo_2	8	12	0	0.234265	0.234265	0.00826955	0	2	3.32086	0.0273054	0.121235	17.042	2.04802	1	0	211.335	1202.89	2018.14	low
lo_2	8	13	1.5698	7.34196	7.34196	0.259171	6.05699	2.17647	2.6138	0.0559993	0.678702	0.54377	6.45708	1	0.364702	367.701	816.954	1385.8	low
lo_2	8	14	4.5265	21.7331	21.7331	0.767177	5.9002	1.42424	2.41692	0.0708294	1.16771	0.183699	9.27127	1	0.997877	291.593	778.537	1881.06	low
lo_2	8	15	1.59935	6.88963	6.88963	0.243204	6.57617	2.375	2.77085	0.047007	0.657462	0.57947	6.32166	1	0.437996	349.591	798.275	1905.28	low
lo_2	9	1	94.7147	713.895	713.895	25.2005	3.75845	1.23179	2.29515	0.0827115	6.69253	0.00559233	29.6923	0	8.47256	315.961	976.736	2890.17	low
lo_2	9	2	2.76579	15.3805	15.3805	0.542931	5.09419	1.625	1.71693	0.19758	0.982331	0.259571	8.26207	1	0.454517	257.399	634.253	1437.32	low
lo_2	9	3	2.69549	13.0677	13.0677	0.461291	5.84335	1.5	1.47467	0.311826	0.905468	0.305511	7.82527	1	0.582829	260.887	704.669	1433.67	low
lo_2	9	4	2.09145	10.6765	10.6765	0.37688	5.54937	1.68182	1.78791	0.17497	0.818441	0.373937	7.31546	1	0.407863	262.407	697.139	1172.65	low
lo_2	9	5	3.41122	18.4297	18.4297	0.650567	5.24345	1.42857	1.70505	0.201739	1.07531	0.216625	8.77549	1	0.593917	286.707	757.705	2230.29	low
lo_2	9	6	1.27281	5.67096	5.67096	0.200185	6.35816	2.0625	2.49118	0.064682	0.596487	0.703997	5.92449	1	0.325841	261.379	991.791	1049.4	low
lo_2	9	7	5.02024	22.4932	22.4932	0.794009	6.32265	1.55172	1.3933	0.369713	1.18795	0.177491	9.37812	0	1.27088	224.681	798.665	2360.74	low
lo_2	9	8	6.95501	46.3608	46.3608	1.63654	4.24984	2	2.81712	0.0447283	1.70549	0.0861145	11.9348	1	0.795468	343.662	939.628	3147.55	low
lo_3	1	1	74.0753	545.699	545.699	19.2632	3.84544	1.72951	2.41344	0.0711358	5.85126	0.007316	27.1488	-1	6.93659	274.006	863.665	3133.67	low
lo_3	1	2	3.06693	16.0671	16.0671	0.567168	5.40745	1.58333	1.58166	0.25273	1.00402	0.248479	8.38323	1	0.567898	208.804	501.579	2811.21	low
lo_3	1	3	11.7249	95.853	95.853	3.38361	3.4652	2.08696	3.15064	0.0319745	2.45231	0.0416506	15.2043	1	0.891555	367.293	886.256	2989.54	low
lo_3	1	4	23.7005	169.924	169.924	5.99833	3.95119	1.71642	4.34534	0.0121879	3.26513	0.0234948	18.4014	1	2.34312	284.351	944.331	3434.65	low
lo_3	1	5	5.35614	31.7554	31.7554	1.12096	4.77815	2	3.20119	0.0304836	1.4115	0.125722	10.5205	1	0.774378	259.441	696.124	1680.2	low
lo_3	1	6	1.87293	9.43415	9.43415	0.333025	5.62398	1.94444	2.12253	0.104578	0.769351	0.423179	7.01993	1	0.375137	266.566	682.171	2680.82	low
lo_3	1	7	0.985631	4.07845	4.07845	0.143969	6.84612	2.07143	2.17479	0.0972184	0.505849	0.978885	5.308	1	0.292539	184.706	490.366	610.175	low
lo_3	1	8	7.75738	54.7843	54.7843	1.93389	4.01129	2	2.78038	0.0465252	1.85396	0.0728737	12.6178	1	0.790432	273.324	785.241	1304.19	low
lo_3	2	1	156.466	1092.26	1093.33	38.5567	4.05807	1.53631	2.06022	0.114357	8.2782	0.00365512	34.2143	-2	16.317	98.1535	1125.14	1976.67	low
lo_3	2	2	0.552179	2.1358	2.1358	0.0753937	7.32395	2.36364	3.10313	0.0334657	0.366061	1.86925	4.27844	1	0.187565	90.2958	352.356	842.697	low
lo_3	2	3	24.5366	144.078	144.078	5.08595	4.82439	1.86364	2.00215	0.124597	3.00657	0.0277096	17.4167	-1	3.61644	92.2864	976.397	1506.16	low
lo_3	2	4	0	0.041121	0.041121	0.00145157	0	1	1	1	0.0507931	97.0876	1.14671	1	0	53.0909	300.576	1583.55	low
lo_3	2	5	6.9424	38.6475	38.6475	1.36426	5.08878	2.54545	4.35671	0.0120927	1.55716	0.103301	11.2324	1	1.13846	84.8224	1103.09	2313.64	low
lo_3	2	6	0	0.117132	0.117132	0.00413478	0	1.8	2.37471	0.0746736	0.0857258	34.0839	1.62552	1	0	61.1064	154.574	1753.63	low
lo_3	2	7	1.5054	6.44602	6.44602	0.227545	6.61586	1.77778	2.06394	0.11374	0.635944	0.619349	6.18296	1	0.41726	84.6658	656.076	1147.25	low
lo_3	2	8	9.01827	60.5388	60.5388	2.13702	4.22002	1.2449	1.42959	0.34227	1.9489	0.0659467	13.045	0	1.01703	104.328	1492.52	749.616	low
lo_3	2	9	3.87763	22.8209	22.8209	0.805577	4.81347	1.27273	1.51306	0.288687	1.19657	0.174942	9.42345	1	0.568937	92.0169	715.638	1033.4	low
lo_3	2	10	2.53506	13.3506	13.3506	0.471276	5.37914	1.56	1.98041	0.128745	0.915216	0.299038	7.88132	1	0.464511	82.3337	1130.63	943.681	low
lo_3	2	11	1.96784	9.48274	9.48274	0.334741	5.8787	1.54545	1.75667	0.184471	0.77133	0.421011	7.03197	1	0.43066	77.6085	834.376	2065.36	low
lo_3	3	1	3.65307	22.3524	22.3524	0.789038	4.62978	1.80769	2.09715	0.10842	1.18423	0.178609	9.35851	1	0.495861	628.886	963.575	1490.77	low
lo_3	3	2	12.0544	74.3579	74.3579	2.62483	4.59243	1.14286	1.28041	0.476377	2.15991	0.0536908	13.9704	1	1.60995	461.813	1394.48	1684.08	low
lo_3	3	3	105.074	778.953	778.953	27.4971	3.82127	1.43919	2.1666	0.0983251	6.99083	0.00512526	30.5682	-5	9.71606	506.068	1587.74	1552.63	low
lo_3	3	4	0.526869	2.04982	2.04982	0.0723586	7.28136	2.18182	2.78162	0.046463	0.358617	1.94765	4.22024	1	0.176892	346.483	414.346	1877.65	low
lo_3	3	5	3.75913	19.6159	19.6159	0.692443	5.42879	1.28125	1.74262	0.188968	1.10937	0.203525	8.95988	1	0.701575	389.95	762.168	1664.9	low
lo_3	3	6	3.26303	15.7568	15.7568	0.556215	5.86649	2.17241	6.15788	0.00428259	0.994276	0.253372	8.32891	1	0.711147	414.566	1125.62	1024.6	low
lo_3	3	7	0.355948	1.36198	1.36198	0.0480778	7.40359	2.33333	2.99679	0.0371563	0.292319	2.93128	3.68261	1	0.123553	313.671	761.28	2009.62	low
lo_3	3	8	5.33979	29.2046	29.2046	1.03092	5.17962	1.88889	3.44938	0.0243655	1.35363	0.136702	10.231	1	0.907195	429.246	1103.14	737.221	low
lo_3	3	9	3.30243	17.5873	17.5873	0.620832	5.31936	1.46667	1.92594	0.139983	1.05044	0.227001	8.6397	1	0.591743	381.202	1045.48	738.761	low
lo_3	3	10	0.076153	0.413702	0.413702	0.0146037	5.21464	2.5	3.07304	0.0344583	0.161108	9.65027	2.47549	1	0.0131135	295.723	478.696	1108.33	low
lo_3	3	11	6.97293	45.9184	45.9184	1.62092	4.30183	1.20455	1.95223	0.134403	1.69733	0.0869441	11.8967	1	0.817153	487.532	1237.08	1818.64	low
lo_3	3	12	1.80479	8.765	8.765	0.309404	5.83311	1.65	1.78837	0.174835	0.741564	0.455486	6.84988	1	0.388873	406.983	845.28	788.176	low
lo_3	3	13	1.70983	7.92887	7.92887	0.279889	6.10895	1.9	2.39711	0.0725995	0.705308	0.503519	6.62475	1	0.40408	371.464	1076.29	618.773	low
lo_3	3	14	0.613276	2.35262	2.35262	0.0830474	7.38465	1.1875	1.76392	0.182208	0.384192	1.69698	4.41858	1	0.211786	292.54	619.379	1839.42	low
lo_3	3	15	4.57148	22.148	22.148	0.781825	5.8472	1.13158	2.39412	0.0728719	1.1788	0.180257	9.3299	1	0.98977	388.039	1022.26	551.526	low
lo_3	3	16	0	0.0573201	0.0573201	0.0020234	0	1.2	1.24375	0.519757	0.059969	69.6498	1.28096	1	0	284.913	791.848	496.739	low
lo_3	4	1	134.626	1043.53	1044.22	36.8365	3.65468	1.1694	1.93146	0.138785	8.09142	0.00382581	33.6977	-7	11.3869	420.336	1417.88	2259.64	low
lo_3	4	2	0.15105	0.637998	0.637998	0.0225213	6.70698	1.4	2.14699	0.101044	0.20007	6.2576	2.86004	1	0.0430284	237.568	364.66	1305.57	low
lo_3	4	3	5.11811	32.1778	32.1778	1.13588	4.50587	1.78788	2.4741	0.0660315	1.42086	0.124071	10.567	1	0.658032	467.022	914.806	1924.27	low
lo_3	4	4	3.10182	12.8846	12.8846	0.454825	6.8198	1.15385	1.21273	0.560668	0.8991	0.309854	7.78853	0	0.913567	287.066	689.329	2401.79	low
lo_3	4	5	14.4848	100.334	100.334	3.54179	4.08969	1.22034	1.44732	0.329842	2.50898	0.0397905	15.4377	0	1.53418	452.407	1159.66	1686.4	low
lo_3	4	6	0.33044	1.26977	1.26977	0.0448227	7.37215	2.2	3.30495	0.0277017	0.28225	3.14415	3.59755	1	0.113727	276.847	437.763	2116.18	low
lo_3	4	7	5.99211	33.9958	33.9958	1.20005	4.9932	1.4	1.41596	0.352248	1.46045	0.117436	10.7624	1	0.946062	373.791	1648.35	502.798	low
lo_3	5	1	11.5861	70.1349	70.1349	2.47576	4.6798	1.21875	5.09523	0.00755977	2.09768	0.0569236	13.7007	1	1.60684	166.284	951.943	1750.35	low
lo_3	5	2	5.75794	32.351	32.351	1.14199	5.04202	1.32353	1.34003	0.415579	1.42468	0.123407	10.5859	1	0.926952	177.016	821.969	1935.25	low
lo_3	5	3	6.19579	27.1872	27.1872	0.959708	6.45592	1.41176	1.43078	0.341412	1.30604	0.146846	9.98973	0	1.63529	150.66	867.529	2521.19	low
lo_3	5	4	52.1413	378.299	378.299	13.354	3.90456	1.66667	2.96861	0.0382242	4.87181	0.0105534	24.0276	-3	5.03392	196.508	1254.1	1950.29	low
lo_3	5	5	2.4756	10.3737	10.3737	0.366192	6.7604	1.36	1.42879	0.342843	0.806751	0.384852	7.24564	1	0.716485	132.866	445.97	1992.29	low
lo_3	5	6	67.698	485.49	485.731	17.1378	3.95021	1.86408	2.99448	0.0372424	5.51904	0.00822331	26.1111	0	6.68956	178.056	1431.03	2106.11	low
lo_3	5	7	3.69376	21.5225	21.5225	0.759743	4.86185	1.92308	2.07588	0.111788	1.16203	0.185496	9.24122	1	0.552907	215.339	885.107	2027.22	low
lo_3	5	8	3.5371	19.91	19.91	0.702824	5.03269	2	2.40963	0.0714743	1.11766	0.200519	9.00443	1	0.56732	183.848	1083.76	1705.2	low
lo_3	5	9	15.2197	94.719	94.719	3.34358	4.5519	1.20513	3.70962	0.019589	2.43776	0.0421492	15.1441	1	1.99697	181.589	1466.62	2019.18	low
lo_3	5	10	3.64382	24.8134	24.8134	0.875913	4.16003	2.54167	3.42895	0.0248037	1.24772	0.160894	9.69008	1	0.399329	331.421	854.014	62.0522	low
lo_3	5	11	5.62474	33.0662	33.0662	1.16724	4.81884	1.93333	2.37555	0.0745946	1.44034	0.120738	10.6634	1	0.82712	172.787	1246.84	2050.26	low
lo_3	5	12	4.70543	26.5193	26.5193	0.936131	5.02646	1.4	1.46601	0.317385	1.28989	0.150545	9.90724	1	0.752844	140.907	1202.69	1223.38	low
lo_3	5	13	2.31191	11.4142	11.4142	0.402921	5.73788	1.86957	2.45801	0.0673361	0.846244	0.34977	7.48021	1	0.482009	148.729	806.844	907.295	low
lo_3	5	14	4.83602	28.523	28.523	1.00686	4.80306	2.06667	2.88455	0.0416645	1.33774	0.139969	10.1507	1	0.706487	187.065	1345.42	1603.8	low
lo_3	5	15	1.21504	5.39183	5.39183	0.190332	6.38382	1.875	2.43705	0.0690884	0.581622	0.740442	5.82565	1	0.313569	171.601	990.574	521.158	low
lo_3	5	16	2.82267	15.0852	15.0852	0.532506	5.30072	2	2.55608	0.0598792	0.972855	0.264653	8.20885	1	0.502238	223.543	1063.31	704.868	low
lo_3	5	17	1.15421	5.15507	5.15507	0.181974	6.34272	1.38889	1.55376	0.266592	0.568709	0.774448	5.7391	1	0.294047	143.729	661.137	1220.05	low
lo_3	5	18	3.77706	23.8601	23.8601	0.842263	4.48442	1.62963	1.7454	0.188068	1.22352	0.167322	9.56437	1	0.481001	233.165	894.358	426.565	low
lo_3	5	19	3.34385	12.3512	12.3512	0.435999	7.6694	1.48276	2.72	0.0496927	0.880295	0.323234	7.67955	1	1.24552	133.272	516.776	389.065	low
lo_3	6	1	85.039	789.617	789.617	27.8735	3.05089	1.65854	2.07262	0.112316	7.03852	0.00505604	30.707	1	5.01249	468.108	1131.68	1840.51	low
lo_3	6	2	18.3816	121.905	121.905	4.30325	4.27157	3.30952	6.84825	0.00311358	2.76556	0.0327496	16.473	1	2.12392	407.381	1140.5	1371.12	low
lo_3	6	3	2.691	15.8204	15.8204	0.558459	4.81863	5.35714	10.0968	0.00097151	0.996279	0.252354	8.34009	1	0.395678	315.966	504.137	0	low
lo_3	6	4	2.19271	10.436	10.436	0.368391	5.95212	2.11765	1.88841	0.148494	0.80917	0.382554	7.26012	1	0.491932	352.806	977.083	1839.6	low
lo_3	6	5	0.677751	2.76632	2.76632	0.0976511	6.94053	1.91667	1.98626	0.127613	0.416605	1.44319	4.66373	1	0.206746	276.394	586.775	802.624	low
lo_3	6	6	2.21672	11.1799	11.1799	0.394651	5.61691	2.10526	2.39815	0.0725055	0.837514	0.357099	7.42868	1	0.44288	414.073	838.113	601.225	low
lo_3	6	7	11.6883	77.6277	77.6277	2.74026	4.26539	1.21053	3.4797	0.0237342	2.20689	0.0514293	14.1722	1	1.34663	384.116	1191.82	1090.33	low
lo_3	6	8	0.628941	2.40371	2.40371	0.0848509	7.41231	2	2.43076	0.0696267	0.388341	1.66091	4.45034	1	0.218825	291.019	693.965	651.948	low
lo_3	6	9	3.88711	19.8652	19.8652	0.70124	5.54319	1.44444	1.87428	0.151879	1.1164	0.200972	8.99766	1	0.756357	327.718	1003.95	765.299	low
lo_3	6	10	8.36288	47.1134	47.1134	1.6631	5.02848	1.17544	4.98435	0.00807559	1.71927	0.0847388	11.9991	1	1.33909	355.608	917.663	680.802	low
lo_3	6	11	0.931341	3.94387	3.94387	0.139219	6.68976	1.66667	2.13717	0.102443	0.497433	1.01229	5.24896	1	0.263944	306.976	639.175	464.185	low
lo_4	1	1	1.8494	7.50645	7.50645	0.264978	6.97945	4.28571	9.8553	0.0010447	0.686262	0.531854	6.50495	1	0.570499	204.907	423.858	367.233	low
lo_4	1	2	161.883	1144.74	1144.76	40.4093	4.00609	1.21429	2.15891	0.0993789	8.47473	0.00348755	34.7537	-8	16.4522	261.926	1496.05	2751.58	low
lo_4	1	3	2.26944	9.98617	9.98617	0.352512	6.43791	1.85	2.14703	0.101039	0.791539	0.399787	7.15427	0	0.595646	212.871	1226.63	2652.96	low
lo_4	1	4	0.64044	2.99186	2.99186	0.105613	6.06404	4.71429	2.63813	0.0544645	0.433255	1.3344	4.78718	1	0.149136	186.265	41.7955	0	low
lo_4	2	1	162.576	1212.64	1214.14	42.8063	3.79794	1.74172	1.95703	0.133416	8.72247	0.00329226	35.4277	-9	14.8503	270.839	1305.45	3057.95	low
lo_4	2	2	23.0608	166.491	166.491	5.87714	3.9238	1.375	2.34896	0.0771567	3.23198	0.0239792	18.2766	0	2.24838	264.804	1461.65	2490.55	low
lo_4	2	3	0	0.166976	0.166976	0.00589425	0	1.83333	3.32376	0.027234	0.102353	23.9096	1.82943	1	0	157.455	248.037	805.791	low
lo_4	2	4	0.431399	1.63487	1.63487	0.0577109	7.47517	1.75	2.40243	0.0721184	0.320269	2.44199	3.91375	1	0.152652	161.181	409.38	2267.45	low
lo_4	2	5	0.0704728	0.386288	0.386288	0.013636	5.16815	1.85714	2.56206	0.0594613	0.155678	10.3351	2.41956	1	0.0119199	153.671	492.655	5147.29	low
lo_4	2	6	2.28181	11.459	11.459	0.404504	5.64101	1.65217	2.22463	0.0908289	0.847905	0.3484	7.49	1	0.459807	238.202	1006.18	1112.08	low
lo_4	2	7	0.105995	0.610584	0.610584	0.0215536	4.91775	2.14286	3.3447	0.0267256	0.195725	6.53855	2.81847	1	0.0162331	155.249	477.271	3027.83	low
lo_4	2	8	20.4043	118.715	118.715	4.19064	4.86902	1.59155	3.51281	0.0230693	2.72914	0.0336296	16.328	1	3.06327	256.924	1217.78	1536.21	low
lo_4	2	9	11.3409	55.3152	55.3152	1.95263	5.80802	1.42857	4.87778	0.00861657	1.86292	0.0721743	12.6584	1	2.42261	208.215	682.201	2221.68	low
lo_4	2	10	0.682278	2.69155	2.69155	0.0950119	7.18097	2.07692	2.96904	0.038208	0.410936	1.48328	4.62133	1	0.222797	181.956	602.231	514.273	low
lo_4	2	11	0.189626	0.778806	0.778806	0.0274919	6.89752	2.375	3.33353	0.0269953	0.221049	5.12622	3.05662	1	0.0571299	151.474	366.949	2133.14	low
lo_4	2	12	1.91486	8.97559	8.97559	0.316838	6.04365	1.73913	3.23923	0.0294221	0.75042	0.444799	6.9043	1	0.442912	214.408	547.31	2239.16	low
lo_4	2	13	3.77361	18.0596	18.0596	0.637503	5.91935	1.66667	1.80375	0.1704	1.06445	0.221065	8.71635	0	0.83731	211.632	1243.77	2016.29	low
lo_4	2	14	0.114567	0.522112	0.522112	0.0184305	6.21617	1.75	2.45934	0.067227	0.18099	7.64652	2.67518	1	0.0280341	151.632	836.628	311.833	low
lo_4	2	15	2.19731	9.86779	9.86779	0.348333	6.30807	2.88889	4.46715	0.0112178	0.786833	0.404583	7.12588	1	0.553689	218.373	904.16	1974.88	low
lo_4	2	16	0	0.0785037	0.0785037	0.00277118	0	2	2.28531	0.0837851	0.0701807	50.8554	1.42253	1	0	139.841	0	0	low
lo_4	2	17	5.15351	22.2626	22.2626	0.785871	6.55771	1.34	5.37678	0.00643331	1.18185	0.179329	9.34597	1	1.40342	193.113	513.017	1506.81	low
lo_4	2	18	1.03937	4.27409	4.27409	0.150875	6.88893	2	1.81094	0.168378	0.517839	0.934079	5.39155	1	0.31236	186.733	337.556	0	low
lo_4	2	19	0.108881	0.499682	0.499682	0.0176388	6.17282	1.75	2.18948	0.0952742	0.17706	7.98975	2.63631	1	0.0262724	150.115	420.626	2083.81	low
lo_4	2	20	0.0713693	0.372581	0.372581	0.0131521	5.42645	1.71429	1.9651	0.131779	0.152891	10.7154	2.39059	1	0.0133084	153.241	502.699	1897.77	low
lo_4	3	1	1.08688	5.70086	5.70086	0.20124	5.40092	5.44444	6.08849	0.00443069	0.598058	0.700304	5.93489	1	0.20077	180.715	1231.07	4713.82	low
lo_4	3	2	3.19657	17.5076	17.5076	0.618017	5.1723	1.51724	2.54334	0.0607834	1.04806	0.228035	8.62662	1	0.541544	159.278	496.313	3382.09	low
lo_4	3	3	3.55864	17.0365	17.0365	0.60139	5.91736	1.19444	2.86407	0.0425648	1.03386	0.23434	8.54855	1	0.78908	126.705	437.899	3555.68	low
lo_4	3	4	3.82855	31.2121	31.2519	1.10179	3.47486	3.21053	2.21084	0.0925396	1.39938	0.12791	10.4602	2	0.292745	195.647	1304.18	2627.19	low
lo_4	3	5	2.84897	11.7494	11.7494	0.414753	6.86907	1.40625	2.07444	0.11202	0.858579	0.339791	7.55273	1	0.851265	120.755	422.013	2905.99	low
lo_4	3	6	0.867306	3.48282	3.48282	0.122944	7.05451	1.53333	1.69962	0.203678	0.467454	1.14629	5.03589	1	0.27333	107.648	333.334	2871.7	low
lo_4	3	7	43.1672	291.965	291.965	10.3064	4.1884	1.65421	5.67071	0.00548388	4.27995	0.013674	22.0399	-1	4.79547	177.842	714.39	4178.59	low
lo_4	3	8	4.33719	21.287	21.287	0.75143	5.77192	1.73333	2.91102	0.0405381	1.15566	0.187548	9.20739	1	0.915017	142.398	383.499	2970.39	low
lo_4	3	9	0.805107	3.04669	3.04669	0.107548	7.48601	2.58333	3.55784	0.0222045	0.437207	1.31038	4.81624	1	0.285717	107.872	222.323	2803.33	low
lo_4	3	10	29.9821	171.172	171.172	6.04236	4.96199	1.33654	2.62951	0.0550017	3.27709	0.0233236	18.4463	1	4.6747	152.559	601.342	2338.84	low
lo_4	3	11	6.23419	32.2301	32.2301	1.13772	5.47954	1.31818	4.12641	0.0142326	1.42201	0.12387	10.5727	1	1.18536	147.702	436.116	3563.78	low
lo_4	3	12	0.431794	1.61742	1.61742	0.0570951	7.56271	2.09091	2.92907	0.0397934	0.318555	2.46833	3.89978	1	0.156391	126.183	380.747	4125.64	low
lo_4	3	13	10.0972	51.4897	51.4897	1.81759	5.55527	1.66667	10.3579	0.000899886	1.79735	0.0775366	12.3596	1	1.97329	155.838	659.395	2565.14	low
lo_4	3	14	2.3228	10.031	10.031	0.354095	6.55982	2.73684	5.83606	0.00503085	0.793315	0.397999	7.16496	1	0.632962	142.528	398.801	3343.18	low
lo_4	3	15	1.95035	7.70333	7.70333	0.271927	7.17231	2.05263	3.24098	0.0293745	0.695204	0.518261	6.56133	1	0.635348	120.677	479.882	2809.94	low
lo_4	3	16	4.936	20.9331	20.9331	0.738937	6.67986	2.65385	4.10227	0.0144853	1.14601	0.190719	9.15608	1	1.39473	128.435	536.774	3746.44	low
lo_4	3	17	0	0.0573201	0.0573201	0.0020234	0	1.2	1.24375	0.519757	0.059969	69.6498	1.28096	1	0	87.5217	453.065	3080.93	low
lo_4	3	18	0.662369	2.4685	2.4685	0.0871382	7.60136	2.92857	9.97649	0.00100709	0.393541	1.61731	4.48997	1	0.242361	98.9566	530.12	2337.65	low
lo_4	3	19	2.43037	12.0123	12.0123	0.424034	5.73153	2.13636	3.1717	0.0313418	0.868133	0.332354	7.60865	1	0.505584	162.418	556.856	2399.96	low
lo_4	3	20	1.22499	5.21364	5.21364	0.184042	6.65607	1.58824	1.83566	0.161668	0.571931	0.765748	5.76075	1	0.343678	113.003	477.369	2017.75	low
lo_4	3	21	1.27721	5.03919	5.03919	0.177883	7.18002	1.52632	1.99866	0.125251	0.562281	0.792258	5.69577	1	0.416958	130.002	366.439	2172.58	low
lo_4	3	22	0	0.0897185	0.0897185	0.00316706	0	1.4	1.48283	0.306711	0.0750264	44.4985	1.48728	1	0	92.3889	170.972	1455.4	low
lo_4	4	1	165.238	1178.04	1178.07	41.5847	3.97352	1.3057	2.11572	0.10559	8.59711	0.00338897	35.0875	-15	16.5212	201.932	1407.65	2713	low
lo_4	4	2	0	0.0573201	0.0573201	0.0020234	0	1.2	1.24375	0.519757	0.059969	69.6498	1.28096	1	0	104.783	1297.72	2123.41	low
lo_4	4	3	3.7264	21.0477	21.0477	0.742984	5.01545	1.51852	1.5594	0.263711	1.14915	0.18968	9.17277	1	0.593596	166.145	910.3	1303.69	low
lo_4	5	1	2.51288	13.3643	13.3643	0.47176	5.3266	1.75	1.66469	0.216771	0.915685	0.298731	7.88402	1	0.451494	317.011	612.906	1645.74	low
lo_4	5	2	146.113	988.69	989.033	34.9008	4.18653	1.36757	1.81474	0.167323	7.87595	0.00403801	33.0968	-7	16.2173	361.299	1561.59	2484.24	low
lo_4	5	3	0.663403	2.60682	2.60682	0.0920208	7.20928	2.07692	3.23587	0.029514	0.404416	1.5315	4.57231	1	0.218344	264.009	417	1392.47	low
lo_4	5	4	2.08799	10.9544	10.9544	0.38669	5.39967	1.3913	1.52633	0.281223	0.829023	0.364451	7.37839	1	0.385517	277.971	704.996	1765.04	low
lo_4	5	5	4.90444	21.9461	21.9461	0.774699	6.33077	1.7931	2.44536	0.0683867	1.17342	0.181915	9.30147	0	1.24475	266.929	794.171	1662	low
lo_4	5	6	27.1029	168.99	168.99	5.96534	4.54339	1.43373	3.1657	0.0315202	3.25614	0.0236247	18.3676	1	3.54288	310.323	1897.94	2466.15	low
lo_4	5	7	5.71249	36.736	36.736	1.29678	4.40513	2.25926	2.53076	0.0616947	1.51816	0.108676	11.0441	1	0.70198	395.873	1619.46	2583.91	low
lo_4	5	8	4.12583	21.0078	21.0078	0.741576	5.56359	1.3871	1.49461	0.299515	1.14806	0.19004	9.16697	1	0.808729	288.433	1686.25	2170.76	low
lo_4	5	9	1.94798	12.6665	12.6665	0.447128	4.35665	2.75	2.70266	0.0506553	0.891459	0.315188	7.74434	1	0.234137	441.506	309.822	0	low
lo_4	5	10	2.18363	11.7569	11.7569	0.415017	5.26155	1.52174	1.66369	0.217163	0.858852	0.339575	7.55433	1	0.382815	295.603	1129.04	3051.44	low
lo_4	5	11	0.722201	2.55199	2.55199	0.0900853	8.01685	1.52632	2.14923	0.100729	0.400141	1.5644	4.54003	1	0.293932	203.931	798.217	0	low
lo_4	5	12	3.31424	16.2665	16.2665	0.574206	5.77187	2.42105	2.69944	0.0508366	1.01023	0.245434	8.41776	1	0.699195	257.647	788.694	3.21534	low
lo_4	6	1	35.9689	263.298	263.349	9.2944	3.86995	1.50575	2.80882	0.0451259	4.0644	0.0151628	21.2935	0	3.4113	251.585	1732.97	2778.55	low
lo_4	6	2	33.4915	229.238	229.238	8.09211	4.13878	1.25287	2.04853	0.116325	3.79242	0.0174157	20.3327	-1	3.63296	218.422	1604.83	3109.77	low
lo_4	6	3	1.09673	4.76131	4.76131	0.168074	6.52526	1.875	2.45203	0.0678299	0.546558	0.838495	5.58909	1	0.295717	164.661	641.329	2000.65	low
lo_4	6	4	16.3108	81.7946	81.7946	2.88735	5.64906	1.98148	3.74236	0.0190793	2.26535	0.0488093	14.4214	1	3.29616	177.453	1307.07	1398.37	low
lo_4	6	5	21.6177	145.866	145.866	5.14907	4.19836	1.58065	2.32711	0.07935	3.02517	0.0273699	17.4884	-2	2.41296	239.218	1846.49	3012.56	low
lo_4	6	6	0.469198	1.76446	1.76446	0.0622856	7.53302	2.8	5.25041	0.0069091	0.33272	2.26263	4.01455	1	0.168607	212.027	353.24	1704.53	low
lo_4	6	7	3.43196	19.6359	19.6359	0.693147	4.95128	2.04167	2.23412	0.0896764	1.10994	0.203318	8.96291	1	0.532792	260.671	846.743	1843.76	low
lo_4	6	8	5.25472	31.2968	31.2968	1.10478	4.75636	1.60606	1.59924	0.244487	1.40127	0.127564	10.4696	1	0.7528	240.275	1033.56	1179.65	low
lo_4	6	9	11.1351	69.9729	69.9729	2.47004	4.50804	1.29787	1.61826	0.235968	2.09526	0.0570554	13.6902	1	1.43301	225.867	1330.96	1933.1	low
lo_4	6	10	2.19808	11.3145	11.3145	0.399402	5.50343	1.85	2.10042	0.107914	0.84254	0.352851	7.45837	1	0.421591	188.946	1074.19	1018.86	low
lo_4	7	1	7.50459	48.3196	48.3196	1.70568	4.39976	1.87097	2.36483	0.0756141	1.74114	0.0826235	12.1006	1	0.919954	485.937	614.837	1471.97	low
lo_4	7	2	19.5519	145.997	145.997	5.15369	3.79376	1.45455	2.28294	0.0840463	3.02653	0.0273453	17.4936	1	1.782	562.311	806.27	2123.83	low
lo_4	7	3	8.48865	51.2479	51.2479	1.80905	4.69232	1.45833	3.32063	0.0273111	1.79313	0.0779024	12.3403	0	1.18357	507.086	792.794	2089.23	low
lo_4	7	4	4.11275	23.3131	23.3131	0.822952	4.99756	1.51613	1.96731	0.131336	1.20941	0.171249	9.49071	1	0.650472	613.159	719.724	1538.4	low
lo_4	7	5	17.0392	117.741	117.741	4.15624	4.09967	1.88889	3.4213	0.0249705	2.71792	0.0339079	16.2832	1	1.81355	586.052	910.355	2108.14	low
lo_4	7	6	0.180267	0.757623	0.757623	0.0267441	6.74046	2.5	4.38777	0.0118378	0.218022	5.26956	3.02866	1	0.0518654	367.184	347.597	3210.69	low
lo_4	7	7	35.6751	260.053	260.053	9.17986	3.88624	1.11215	3.13336	0.0325065	4.03928	0.015352	21.2057	1	3.41197	592.678	1077.09	2165.9	low
lo_4	7	8	5.18224	27.9461	27.9461	0.986496	5.25318	1.36364	1.32286	0.431979	1.32414	0.142859	10.0818	1	0.905616	523.091	635.682	1149.78	low
lo_4	7	9	16.2317	113.46	113.46	4.00515	4.05272	2.15217	4.89771	0.00851177	2.66805	0.0351871	16.0835	1	1.68825	583.578	1008.65	2645.73	low
lo_4	7	10	4.61255	27.1959	27.1959	0.960016	4.80467	1.05263	2.05962	0.114455	1.30625	0.146799	9.9908	1	0.674293	510.43	957.852	2223.33	low
lo_4	7	11	2.89773	16.4633	16.4633	0.581156	4.98614	1.64	1.89103	0.147878	1.01632	0.242499	8.45159	1	0.456214	527.452	530.243	1248.02	low
lo_4	7	12	7.15218	51.466	51.466	1.81675	3.9368	1.34146	2.0814	0.110901	1.79694	0.0775723	12.3577	1	0.701948	491.997	956.365	1647.47	low
lo_4	8	1	2.7628	15.4739	15.4739	0.54623	5.05794	1.66667	1.78298	0.176426	0.985311	0.258004	8.27877	1	0.447588	489.659	801.507	1720.85	low
lo_4	8	2	43.4234	315.157	315.157	11.1251	3.9032	1.49541	4.54926	0.0106213	4.44669	0.0126678	22.6087	1	4.18935	544.532	1057.15	2215.03	low
lo_4	8	3	5.65994	42.1565	42.1565	1.48812	3.80341	1.54286	1.51687	0.286522	1.62632	0.0947028	11.5625	1	0.518489	437.167	1112.5	2096.32	low
lo_4	8	4	4.25255	24.0022	24.0022	0.847277	5.01908	1.57576	2.35634	0.0764336	1.22715	0.166332	9.58332	1	0.678388	488.524	1027.9	1984.73	low
lo_4	8	5	4.58162	26.4794	26.4794	0.934723	4.90158	1.375	1.95302	0.134239	1.28892	0.150771	9.90227	1	0.697064	486.143	751.625	2081.12	low
lo_4	8	6	0.289478	1.12522	1.12522	0.0397202	7.28793	2.4	5.09897	0.00754314	0.2657	3.54805	3.4555	1	0.0973657	296.342	488.305	2022.45	low
lo_4	8	7	10.1686	72.8377	72.8377	2.57117	3.95484	1.86047	2.96289	0.038446	2.13772	0.0548114	13.8745	1	1.00716	528.831	1318.14	2772.31	low
lo_4	8	8	1.53301	7.2647	7.2647	0.256444	5.97795	1.94444	2.23956	0.0890245	0.675121	0.549552	6.43435	1	0.346921	368.256	586.098	445.651	low
lo_4	8	9	1.71065	7.93136	7.93136	0.279977	6.10998	1.75	1.89359	0.147279	0.705418	0.503361	6.62544	1	0.404411	353.751	820.09	2341.21	low
lo_4	8	10	3.64843	22.3274	22.3274	0.788159	4.62906	1.46429	1.51875	0.285455	1.18357	0.178808	9.35503	1	0.495077	401.484	1088.08	1651.45	low
lo_4	8	11	0.75799	3.10899	3.10899	0.109748	6.90667	1.92308	2.23752	0.0892685	0.441655	1.28412	4.84885	1	0.228972	336.832	884.157	2055.78	low
lo_4	8	12	0.966972	4.05976	4.05976	0.14331	6.74744	2.14286	2.84966	0.0432136	0.504688	0.983392	5.29988	1	0.278787	437.194	420.748	540.534	low
lo_4	8	13	8.78177	51.8436	51.8436	1.83008	4.79858	1.71053	2.83893	0.0437055	1.80352	0.0770073	12.3879	1	1.28052	464.087	1251.57	2581.56	low
hi_1	1	1	2.87662	12.7836	12.7836	0.451262	6.37461	1.23333	2.37723	0.0744368	0.895571	0.3123	7.76814	1	0.740238	701.561	3306.75	3742.89	high
hi_1	1	2	246.053	2098.98	2100.65	74.094	3.32083	2.36066	2.90237	0.0409018	11.4756	0.00190204	42.5371	-9	17.1832	878.016	80.002	2408.57	high
hi_1	1	3	0.886983	3.42301	3.42301	0.120832	7.34062	2.07692	2.29682	0.082531	0.463422	1.16632	5.00689	1	0.302665	686.691	3888.16	4131.92	high
hi_1	1	4	0	0.1595	0.1595	0.00563033	0	1.5	1.83641	0.161469	0.100035	25.0304	1.80171	1	0	479.633	2781.34	2507.47	high
hi_1	1	5	1.21466	4.79869	4.79869	0.169394	7.17065	1.83333	2.7874	0.0461745	0.548699	0.831963	5.60368	1	0.395507	676.287	4458.21	5259.79	high
hi_1	1	6	2.0071	7.57	7.57	0.267221	7.51101	1.45	1.52969	0.279376	0.689161	0.527389	6.52325	0	0.717046	609.502	2201.07	3728.69	high
hi_1	1	7	1.7882	7.24352	7.24352	0.255696	6.99346	1.63158	1.80441	0.170213	0.674136	0.55116	6.42809	1	0.553837	725.996	3744.9	4834.78	high
hi_1	1	8	1.18314	5.04417	5.04417	0.178059	6.64461	1.72222	2.02525	0.120383	0.562559	0.791475	5.69765	1	0.330792	635.829	1826.8	3599.6	high
hi_1	1	9	0.985153	4.02362	4.02362	0.142034	6.93604	2.07692	2.14592	0.101195	0.502437	0.992224	5.2841	1	0.300129	619.404	1723.96	3473.27	high
hi_1	1	10	1.71486	6.06846	6.06846	0.214217	8.00527	1.5	1.43577	0.33787	0.617038	0.657883	6.0598	0	0.695924	571.42	1935.8	3957.07	high
hi_1	1	11	1.12447	4.84978	4.84978	0.171197	6.56825	1.66667	2.08223	0.110768	0.551612	0.823199	5.62349	1	0.307205	634.718	1964.71	3340.12	high
hi_1	1	12	1.17632	4.49091	4.49091	0.158529	7.42023	1.2	1.78157	0.176844	0.530811	0.888982	5.48122	1	0.410149	528.372	2187.72	3840.85	high
hi_1	1	13	1.27971	5.37189	5.37189	0.189628	6.74854	1.875	1.8614	0.155053	0.580546	0.74319	5.81846	1	0.369073	628.663	1735.37	3672.06	high
hi_1	1	14	1.83403	8.86593	8.86593	0.312967	5.86014	1.66667	1.91907	0.141492	0.745822	0.450301	6.87607	1	0.398844	632.41	2346.51	4766.13	high
hi_1	1	15	0.818284	3.16756	3.16756	0.111815	7.3182	1.92857	2.47502	0.0659575	0.445795	1.26038	4.87911	1	0.27752	620.736	2314.25	3502.55	high
hi_1	1	16	1.2331	5.30585	5.30585	0.187297	6.58369	2	2.80907	0.0451143	0.576966	0.75244	5.79452	1	0.338469	755.662	1983.79	3036.86	high
hi_1	1	17	1.47288	6.26285	6.26285	0.221079	6.66225	2.25	2.70873	0.0503155	0.626843	0.637463	6.12383	1	0.41399	787.063	1655.9	3031.2	high
hi_1	1	18	2.10179	9.75813	9.75813	0.344462	6.10167	1.56522	1.71648	0.197735	0.782449	0.409129	7.09939	1	0.495528	634.483	2043.64	4251.92	high
hi_1	1	19	0.0343752	0.265417	0.265417	0.00936923	3.66895	1.71429	2.19055	0.0951351	0.129044	15.0417	2.13505	1	0.00293029	498.704	753.554	1827.36	high
hi_1	1	20	0.7091	2.73891	2.73891	0.0966834	7.33425	2.5	4.31207	0.0124721	0.414535	1.45764	4.64827	1	0.241547	902.737	2344.65	3792.87	high
hi_1	1	21	1.26421	5.29214	5.29214	0.186813	6.76727	1.76471	2.10797	0.10676	0.576221	0.754389	5.78952	1	0.366631	632.084	1999.35	3635.34	high
hi_1	1	22	1.04159	4.23172	4.23172	0.14938	6.97274	1.36842	1.90384	0.144913	0.515266	0.943431	5.37367	1	0.320689	552.672	2771.49	4146.09	high
hi_1	2	1	207.704	1714.9	1715.24	60.536	3.43108	2.12143	2.65268	0.0535732	10.3727	0.00232803	39.766	-14	15.4841	1217.05	2521.65	1548.14	high
hi_1	2	2	3.5349	20.4446	20.4446	0.721694	4.89806	1.37931	1.63999	0.226714	1.13256	0.195276	9.08431	1	0.53704	1210.44	2707.26	3800.53	high
hi_1	2	3	0.424213	1.64608	1.64608	0.0581068	7.30058	2	2.26085	0.0865341	0.321365	2.42535	3.92268	1	0.143179	758.809	1950.44	3147.19	high
hi_1	2	4	1.6586	8.07591	8.07591	0.28508	5.81804	1.68421	2.00726	0.123648	0.711817	0.494351	6.66545	1	0.35553	1157.08	2078.13	4004.33	high
hi_1	2	5	1.82488	9.18742	9.18742	0.324316	5.62686	1.78947	1.96855	0.131087	0.759224	0.434544	6.9582	1	0.365888	1152.79	2098.12	4092.93	high
hi_1	2	6	0.886598	3.46662	3.46662	0.122372	7.24512	2.25	2.60041	0.056869	0.466365	1.15165	5.02807	1	0.294713	954.22	2058.58	3286.42	high
hi_1	3	1	8.73505	47.2654	47.2654	1.66847	5.23536	2.19444	3.16105	0.0316598	1.72205	0.0844663	12.0119	1	1.51614	1142.74	2108.69	3559.87	high
hi_1	3	2	1.89629	8.06968	8.06968	0.28486	6.65693	1.19231	1.58719	0.250101	0.711543	0.494733	6.66373	1	0.532151	1042.55	2619.99	3116.49	high
hi_1	3	3	132.692	1098.53	1098.73	38.7783	3.42181	1.59559	1.62539	0.232876	8.30194	0.00363424	34.2797	-8	9.83871	1534.52	2618.3	105.016	high
hi_1	3	4	2.16962	11.1438	11.1438	0.393376	5.5154	1.29167	1.35332	0.403456	0.83616	0.358257	7.42067	1	0.417945	1096.28	1497.89	2931.27	high
hi_1	3	5	4.59675	26.6526	26.6526	0.940837	4.8858	1.46875	2.1487	0.100803	1.29313	0.149792	9.92382	1	0.69487	1212.67	2153.64	3633.97	high
hi_1	3	6	3.26881	17.3742	17.3742	0.61331	5.32978	1.25	1.17271	0.620055	1.04406	0.229785	8.60467	1	0.588016	1243.72	1464.26	3588.85	high
hi_1	3	7	2.67896	15.3456	15.3456	0.5417	4.94547	1.36	1.49478	0.299413	0.981216	0.260162	8.25582	1	0.414919	1313.23	1991.94	3843.93	high
hi_1	3	8	1.69764	7.18122	7.18122	0.253497	6.69687	1.5	1.93231	0.138602	0.671231	0.555941	6.40961	1	0.482135	1247.32	2151.65	3486.56	high
hi_1	3	9	2.87503	16.654	16.654	0.587886	4.89046	1.26923	1.26885	0.489518	1.02219	0.239722	8.48408	1	0.435434	1222.47	2272.67	3704.34	high
hi_1	3	10	54.9168	463.426	463.595	16.3589	3.35699	1.53097	3.48418	0.0236428	5.39216	0.00861483	25.7094	2	3.9191	1643.78	2384.85	4679.26	high
hi_1	3	11	1.28842	5.90273	5.90273	0.208366	6.18345	1.5	1.65342	0.221231	0.608554	0.676354	6.00413	1	0.311961	1131.95	1324.02	2983.09	high
hi_1	3	12	2.17308	8.8597	8.8597	0.312747	6.94835	1.24	2.17883	0.0966783	0.74556	0.450618	6.87446	1	0.664384	1067.75	2977.23	3866.96	high
hi_1	3	13	12.4689	73.3449	73.3449	2.58907	4.81597	1.56	3.05921	0.0349278	2.14515	0.0544324	13.9066	0	1.83138	1279.12	1936.83	3981.86	high
hi_1	3	14	4.65447	25.1685	25.1685	0.888449	5.23887	1.30303	1.21926	0.551717	1.25661	0.158624	9.73609	1	0.808961	1246.95	2038.3	4040.18	high
hi_1	3	15	0.881013	3.63111	3.63111	0.128178	6.87335	1.71429	1.77498	0.178822	0.477301	1.09948	5.10636	1	0.263573	1028.32	1965.33	3740.33	high
hi_1	3	16	0.161292	0.685349	0.685349	0.0241928	6.66692	2.57143	3.58902	0.0216308	0.207362	5.82526	2.92911	1	0.0453988	995.807	1165.88	2953.86	high
hi_1	3	17	2.54365	13.9836	13.9836	0.493622	5.15303	1.625	1.70635	0.201276	0.936662	0.285501	8.00397	1	0.427723	1223.63	1848.18	3713.99	high
hi_1	3	18	0.636863	2.42988	2.42988	0.0857746	7.42484	2.45455	3.59596	0.0215059	0.39045	1.64302	4.46643	1	0.222332	1210.51	557.433	2548.17	high
hi_1	3	19	0.459516	1.76322	1.76322	0.0622416	7.38279	2.3	2.96629	0.0383142	0.332603	2.26423	4.0136	1	0.158607	1029.73	1463.91	3153.3	high
hi_1	3	20	1.24568	5.59619	5.59619	0.197546	6.30579	1.9375	2.35531	0.0765347	0.592542	0.713402	5.89834	1	0.313665	1228.67	1671.1	3721.85	high
hi_1	3	21	0.0236516	0.260433	0.260433	0.00919328	2.57271	1.71429	2.6981	0.0509128	0.127826	15.3296	2.1216	1	0.000991342	822.435	832.244	1762.42	high
hi_1	3	22	11.1207	64.1113	64.1113	2.26313	4.91386	1.16129	1.66464	0.21679	2.00558	0.0622719	13.2967	1	1.70043	1458.43	2310.77	4026.5	high
hi_1	3	23	1.17286	5.13888	5.13888	0.181402	6.4655	1.8125	2.28054	0.0843113	0.567815	0.776889	5.73308	1	0.310477	1077.83	1953.74	3519.68	high
hi_1	3	24	4.89833	28.5517	28.5517	1.00787	4.86007	1.25	2.23404	0.089687	1.33841	0.139829	10.1541	1	0.73268	1335.97	1191.79	3460.2	high
hi_1	3	25	0.0201756	0.231773	0.231773	0.00818158	2.46598	1.83333	2.24493	0.0883877	0.120588	17.2252	2.04073	1	0.000776934	874.409	938.946	2420.33	high
hi_1	3	26	4.70839	29.3778	29.3778	1.03704	4.54023	1.3125	1.39418	0.369011	1.35763	0.135896	10.2511	1	0.614623	1216.05	1561.11	3793.74	high
hi_1	3	27	0.869251	3.4741	3.4741	0.122636	7.08808	2.30769	2.94593	0.039114	0.466868	1.14917	5.03168	1	0.276556	1138.04	2522.64	4171.7	high
hi_1	3	28	2.26193	12.021	12.021	0.424342	5.33045	1.72727	1.82861	0.163544	0.868448	0.332113	7.61049	1	0.406994	1191.51	1928.28	3417.5	high
hi_1	3	29	2.02999	10.6217	10.6217	0.374945	5.41411	1.45455	1.56287	0.261957	0.816337	0.375867	7.30292	1	0.376816	1206.69	2175.55	3967.71	high
hi_1	3	30	1.40465	5.65351	5.65351	0.199569	7.0384	2.2	2.02412	0.120584	0.595569	0.706169	5.91841	1	0.440652	1313.86	534.067	2573.1	high
hi_2	1	1	151.571	974.107	974.107	34.386	4.40792	2.24476	2.95911	0.0385936	7.81765	0.00409846	32.9332	-10	18.6494	1528.29	1248.32	2458.33	high
hi_2	1	2	0.523126	2.0087	2.0087	0.070907	7.37763	2.36364	3.31661	0.0274105	0.355001	1.98753	4.19183	1	0.18031	1186.32	839.667	709.554	high
hi_2	1	3	2.03233	10.0609	10.0609	0.355151	5.72243	1.6	1.66462	0.216796	0.794497	0.396816	7.17208	1	0.421439	1253.29	1352.78	1184.41	high
hi_2	1	4	8.58412	43.5633	43.5633	1.53778	5.58213	1.34043	2.34068	0.0779779	1.65323	0.0916445	11.6898	1	1.69386	1365.12	1367.75	1789.1	high
hi_2	1	5	4.62242	24.3997	24.3997	0.861309	5.36673	1.45161	2.60929	0.0562905	1.23727	0.163622	9.63593	1	0.843083	1608.68	1559.19	1557.37	high
hi_2	1	6	0.110476	0.517127	0.517127	0.0182546	6.05196	2.14286	2.84727	0.0433226	0.180124	7.72022	2.66664	1	0.0256236	940.145	567.735	1481.23	high
hi_2	1	7	2.61437	11.8428	11.8428	0.418052	6.25369	1.47826	1.81379	0.167588	0.861987	0.33711	7.5727	1	0.647471	1172.86	1032.96	1459.74	high
hi_2	1	8	20.7588	117.984	117.984	4.16482	4.98432	1.9322	4.36403	0.012032	2.72072	0.0338381	16.2944	0	3.26583	1367.84	978.247	2009.52	high
hi_2	1	9	2.87926	15.5861	15.5861	0.550189	5.23323	1.86364	2.19736	0.0942531	0.988875	0.256147	8.29872	1	0.499346	2212.66	1372.78	2192.3	high
hi_2	1	10	0.479913	1.8654	1.8654	0.0658485	7.28813	1.83333	2.45943	0.0672199	0.342104	2.14021	4.08968	1	0.161427	1013.35	443.168	1462.37	high
hi_2	1	11	10.9021	68.7817	68.7817	2.42799	4.49019	1.76744	3.69445	0.0198313	2.07735	0.0580436	13.612	1	1.39194	1333.91	775.61	1829.11	high
hi_2	1	12	4.3064	20.4022	20.4022	0.720199	5.97947	1.31034	1.7295	0.193304	1.13139	0.195681	9.07803	0	0.975036	1125.38	1180.6	2089.69	high
hi_2	1	13	2.74708	13.0815	13.0815	0.461775	5.94896	1.37037	1.49236	0.300872	0.905943	0.305191	7.828	1	0.615651	1112.17	799.795	1730.78	high
hi_2	2	1	1.43174	6.80116	6.80116	0.240081	5.96356	1.70588	1.84026	0.160458	0.653227	0.587008	6.29448	1	0.322445	701.919	1664.49	1419.97	high
hi_2	2	2	3.26506	19.5387	19.5387	0.689716	4.73392	1.41379	1.46191	0.320068	1.10719	0.20433	8.9481	1	0.463356	693.241	1593.73	2518.41	high
hi_2	2	3	140.86	929.05	930.27	32.7955	4.2951	2.6063	3.81894	0.0179545	7.63471	0.00429722	32.4174	1	16.4557	813.735	1569.8	2956.32	high
hi_2	2	4	0.846924	3.37192	3.37192	0.119029	7.11529	2.08333	1.87965	0.15058	0.459951	1.184	4.98186	1	0.271525	560.773	1072.92	1210.02	high
hi_2	2	5	0.403628	1.53643	1.53643	0.0542359	7.44208	2.2	2.96275	0.0384517	0.310477	2.59845	3.83357	1	0.141564	535.152	1180.84	1216.88	high
hi_2	2	6	4.65742	23.5673	23.5673	0.831926	5.59836	1.80769	2.84684	0.0433423	1.21598	0.169401	9.52508	0	0.924372	841.587	1685.07	2430.07	high
hi_2	2	7	4.27017	25.3554	25.3554	0.895047	4.77089	1.46667	1.73372	0.191894	1.26127	0.157455	9.76014	1	0.615495	944.41	1576.19	2199.06	high
hi_2	2	8	0.792974	3.05417	3.05417	0.107812	7.35515	2.09091	1.94614	0.135669	0.437743	1.30718	4.82018	1	0.271659	563.857	1146.35	1440.51	high
hi_2	2	9	3.17869	18.2739	18.2739	0.645069	4.92767	1.56	1.51564	0.287219	1.07075	0.218472	8.7507	1	0.488778	714.287	1769.85	2815.31	high
hi_2	2	10	2.25651	11.8279	11.8279	0.417524	5.4045	1.8	1.79258	0.173605	0.861443	0.337536	7.56951	1	0.417378	652.234	1655.99	2076.8	high
hi_2	2	11	2.96004	17.059	17.059	0.602182	4.91553	1.56	1.74995	0.186606	1.03454	0.234031	8.5523	1	0.452918	964.481	1933.38	2392.82	high
hi_2	2	12	0.606276	2.31399	2.31399	0.0816838	7.42222	2.16667	3.2057	0.030355	0.381025	1.7253	4.39426	1	0.211504	582.312	1324.44	1536.59	high
hi_2	2	13	32.0349	236.974	236.974	8.36518	3.82956	2.19298	3.21991	0.029955	3.85588	0.0168472	20.5589	-1	2.9751	840.891	1596.61	2779.47	high
hi_2	2	14	0.817926	3.2822	3.2822	0.115862	7.0595	2	3.233	0.0295925	0.453791	1.21636	4.93727	1	0.258133	602.277	1169.45	1646.24	high
hi_2	2	15	0.34802	1.33456	1.33456	0.0471101	7.38738	2.66667	3.56021	0.0221601	0.289363	2.99149	3.65773	1	0.120273	540.949	1074.3	1349.8	high
hi_2	2	16	1.44593	6.59057	6.59057	0.232647	6.21513	1.52632	1.69809	0.204231	0.643035	0.605765	6.22883	1	0.353696	625.022	1070.74	1601.28	high
hi_2	2	17	8.19168	48.7034	48.7034	1.71923	4.76473	1.73171	2.79021	0.046035	1.74805	0.0819724	12.1325	1	1.17769	650.859	1267.14	2112.53	high
hi_2	2	18	0.407123	1.5302	1.5302	0.054016	7.53708	3.25	5.15577	0.00729658	0.309847	2.60903	3.82838	1	0.146458	796.338	665.367	1388.28	high
hi_2	2	19	0.461105	1.75699	1.75699	0.0620216	7.43459	2.55556	2.72025	0.049679	0.332015	2.27226	4.00887	1	0.161397	545.76	1349.73	1524.9	high
hi_2	2	20	2.79059	12.6279	12.6279	0.445764	6.26025	1.1875	4.04104	0.0151538	0.890099	0.316153	7.73646	1	0.692566	629.512	1295.37	1734.42	high
hi_2	2	21	0.8835	3.64731	3.64731	0.12875	6.86215	2	2.72152	0.0496098	0.478365	1.0946	5.11395	1	0.263456	698.01	1114.33	1367.58	high
hi_2	3	1	2.96151	14.6839	14.6839	0.518343	5.71343	1.75	1.95329	0.134183	0.959829	0.271885	8.13541	1	0.612192	2139.66	1287.06	1821.8	high
hi_2	3	2	2.24161	11.7743	11.7743	0.415633	5.39325	1.52381	1.51948	0.285044	0.859489	0.339072	7.55806	1	0.412898	1747.04	1290.58	1559.35	high
hi_2	3	3	3.17151	17.3007	17.3007	0.610715	5.1931	1.35714	1.58785	0.249786	1.04185	0.230761	8.59251	1	0.541627	2047.68	1622.37	2141.86	high
hi_2	3	4	5.50888	26.7772	26.7772	0.945236	5.82805	1.25581	2.55774	0.0597629	1.29615	0.149094	9.93926	1	1.18492	1844.27	1766.06	2375.62	high
hi_2	3	5	1.35991	5.85912	5.85912	0.206827	6.57512	2.53846	2.5498	0.0603225	0.606302	0.681389	5.9893	1	0.372305	2029.84	1330.06	1596.21	high
hi_2	3	6	1.78061	8.56562	8.56562	0.302366	5.88893	1.47619	1.84425	0.159419	0.733082	0.466088	6.79754	1	0.391042	1786.15	1026	1696.87	high
hi_2	3	7	101.853	666.249	666.385	23.5186	4.33075	1.76515	3.72382	0.0193657	6.46534	0.00599225	29.0165	-5	12.0971	2071.42	1612.42	3960.38	high
hi_2	3	8	0.07107	0.399995	0.399995	0.0141198	5.03335	2.14286	3.13776	0.0323698	0.158416	9.98097	2.44784	1	0.011402	1057.08	819.879	1530.83	high
hi_2	3	9	1.00385	4.17689	4.17689	0.147444	6.80836	2.53846	3.35432	0.0264964	0.511917	0.955815	5.35036	1	0.294671	2062.61	1306.42	2445.42	high
hi_2	3	10	9.27421	48.053	48.053	1.69627	5.46742	1.11321	1.94044	0.136868	1.73633	0.083082	12.0783	1	1.75559	1708.73	1037.94	2707.87	high
hi_2	3	11	4.11709	19.6945	19.6945	0.695214	5.92205	1.15	3.60366	0.0213683	1.11159	0.202714	8.97181	1	0.914355	1619.69	823.871	2428.72	high
hi_2	3	12	6.86105	29.4925	29.4925	1.04108	6.59029	1.5	3.77679	0.0185622	1.36028	0.135368	10.2645	1	1.88704	1743.46	1310.68	2585.63	high
hi_2	3	13	3.33025	18.1593	18.1593	0.641022	5.19522	1.24138	1.99665	0.12563	1.06739	0.219851	8.73236	1	0.569201	1846.53	1404.11	2925.75	high
hi_2	4	1	148.439	1073.56	1073.74	37.8965	3.91697	2.1374	2.84228	0.0435512	8.20701	0.0037188	34.0179	-7	14.4221	1161.42	1550.45	3852.43	high
hi_2	4	2	0.468581	1.8006	1.8006	0.0635612	7.37212	2.18182	3.03705	0.0356979	0.33611	2.21723	4.04177	1	0.161269	855.532	1114.53	595.885	high
hi_2	4	3	14.9191	97.7931	97.7931	3.4521	4.32174	1.0411	3.29642	0.0279171	2.47701	0.0408243	15.3062	0	1.76457	1056.98	1202.78	3366.14	high
hi_2	4	4	0.369894	1.41307	1.41307	0.0498812	7.41549	2.77778	4.16319	0.0138587	0.297752	2.8253	3.72809	1	0.128806	928.455	1117.34	1828.13	high
hi_2	4	5	0.00729243	0.220558	0.220558	0.00778569	0.936644	2	2.92216	0.0400765	0.117634	18.1011	2.00727	1	4.05137e-05	639.452	702.588	1744.47	high
hi_2	4	6	2.10726	10.4771	10.4771	0.369843	5.69772	1.52174	1.77922	0.177545	0.810763	0.381053	7.26964	1	0.433213	864.214	1469.48	2772.57	high
hi_2	4	7	6.9032	38.5403	38.5403	1.36047	5.07412	1.07317	1.28911	0.466797	1.555	0.103589	11.222	0	1.12552	902.43	1251.5	2555.6	high
hi_2	4	8	2.96675	14.7861	14.7861	0.521949	5.68397	1.2963	1.72709	0.194114	0.963163	0.270006	8.15424	1	0.606967	940.402	1324.02	2413.23	high
hi_2	5	1	1.45906	5.79183	5.79183	0.204451	7.13647	1.86667	2.17922	0.0966268	0.60281	0.689305	5.96629	1	0.470566	1303.2	733.164	1039.54	high
hi_2	5	2	79.7894	569.012	569.012	20.0861	3.97236	1.55	1.9657	0.131658	5.97494	0.00701626	27.53	-2	7.97305	1778.34	1611.53	4061.45	high
hi_2	5	3	1.6877	8.0622	8.0622	0.284596	5.93016	1.17391	1.28888	0.467048	0.711213	0.495192	6.66167	1	0.375844	1083.97	1086.6	1411.44	high
hi_2	5	4	1.51569	7.10022	7.10022	0.250638	6.04732	1.36842	1.53132	0.278485	0.667435	0.562283	6.38542	1	0.351008	1245.42	1308.13	1747.4	high
hi_2	5	5	3.28023	18.6403	18.6403	0.658001	4.98514	1.42308	1.95598	0.133631	1.08143	0.214178	8.80879	1	0.516225	1668.63	1516.83	2253.93	high
hi_2	5	6	149.606	1027.44	1027.56	36.2685	4.12497	2.15789	3.53929	0.0225554	8.02879	0.00388573	33.5236	-17	16.1203	1680.15	1446.93	3846.43	high
hi_2	5	7	4.5011	27.6096	27.6096	0.974619	4.61832	1.46875	1.71776	0.197294	1.31614	0.144599	10.0412	1	0.60795	2104.06	1528.1	3031.5	high
hi_2	5	8	0.800819	3.2984	3.2984	0.116434	6.87791	1.78571	2.1466	0.101098	0.454909	1.21039	4.94538	1	0.239899	1243.7	1340.05	1561.61	high
hi_2	5	9	3.01584	14.6789	14.6789	0.518167	5.8202	3.25	5.96249	0.00471755	0.959666	0.271977	8.13449	1	0.646941	1404.41	1498.75	3436.84	high
hi_2	5	10	1.57291	6.81237	6.81237	0.240477	6.5408	2.70588	4.85023	0.00876424	0.653766	0.586042	6.29794	1	0.426135	1366.87	1633.74	3503.07	high
hi_2	5	11	0.502881	1.93767	1.93767	0.0683997	7.35208	1.91667	2.5435	0.0607725	0.348669	2.06038	4.14183	1	0.172134	1111.88	999.255	1381.58	high
hi_2	5	12	0.486324	1.87537	1.87537	0.0662004	7.34624	2.09091	2.60598	0.0565052	0.343017	2.12883	4.09695	1	0.166202	1126.46	1270.11	2219.31	high
hi_2	5	13	0	0.041121	0.041121	0.00145157	0	1	1	1	0.0507931	97.0876	1.14671	1	0	953	693	1714.82	high
hi_2	5	14	0.937231	3.71833	3.71833	0.131257	7.14042	2.91667	4.02538	0.0153314	0.483	1.07369	5.14693	1	0.302605	1890.05	854.537	2214.46	high
hi_2	5	15	0.00572299	0.185667	0.185667	0.00655406	0.873198	1.66667	2.04134	0.117558	0.10793	21.5026	1.8953	1	2.76331e-05	916.47	1322.38	1775	high
hi_2	5	16	6.18892	34.8743	34.8743	1.23106	5.02729	1.37778	5.39561	0.00636616	1.4792	0.114478	10.8543	1	0.990521	1518.68	1173.78	2949.43	high
hi_2	5	17	2.43588	10.6902	10.6902	0.377364	6.45498	2	3.08563	0.0340384	0.818966	0.373457	7.31859	1	0.642728	1499.28	918.059	2760.09	high
hi_2	5	18	0.904803	3.6635	3.6635	0.129322	6.99653	1.85714	1.8633	0.154581	0.479426	1.08976	5.12151	1	0.280479	1116.1	979.016	2367.19	high
hi_2	5	19	0.666737	2.56695	2.56695	0.0906132	7.35806	2.25	2.64748	0.0538891	0.401311	1.55529	4.54888	1	0.228593	1198.35	718.629	2319.21	high
hi_2	5	20	4.09104	21.8377	21.8377	0.770872	5.30703	1.08108	1.81244	0.16796	1.17051	0.182818	9.28613	1	0.729654	1178	1114.07	2974.84	high
hi_2	5	21	1.84512	7.24477	7.24477	0.25574	7.21481	2.35714	2.4315	0.069563	0.674194	0.551065	6.42846	1	0.608212	1389.72	779.309	2386.47	high
hi_2	5	22	4.46998	21.1063	21.1063	0.745051	5.99955	1.61111	5.06538	0.00769419	1.15074	0.189154	9.18127	1	1.01888	1280.55	1079.2	2668.7	high
hi_2	5	23	1.00695	4.37627	4.37627	0.154482	6.51823	1.6875	2.01466	0.122291	0.523992	0.91227	5.43417	1	0.270924	1206.14	1334.66	2295.36	high
hi_2	5	24	0	0.041121	0.041121	0.00145157	0	1	1	1	0.0507931	97.0876	1.14671	1	0	942.606	432.333	2562.55	high
hi_2	6	1	1.97641	10.2591	10.2591	0.362145	5.4575	1.31818	1.37539	0.384344	0.802281	0.389152	7.21885	1	0.372774	888.487	1358.25	1174.69	high
hi_2	6	2	0.586847	2.23549	2.23549	0.0789126	7.43666	3	4.71909	0.00951537	0.374506	1.78589	4.344	1	0.205524	1375.54	1888.67	1474.46	high
hi_2	6	3	30.6831	182.874	182.874	6.45544	4.75306	1.69863	1.89519	0.146907	3.38726	0.0218311	18.8574	0	4.38963	1167.04	1487.76	3130.87	high
hi_2	6	4	0.67553	2.65666	2.65666	0.0937802	7.20333	2.08333	2.633	0.0547832	0.408264	1.50276	4.60127	1	0.221969	881.21	947.139	1372.79	high
hi_2	6	5	28.637	174.728	174.728	6.1679	4.6429	1.66667	2.27136	0.0853385	3.31096	0.0228489	18.5732	-1	3.9092	1173.77	1327.8	3148.15	high
hi_2	6	6	2.33884	11.8304	11.8304	0.417612	5.6005	1.80952	1.96665	0.131467	0.861534	0.337465	7.57004	1	0.464553	983.822	1062.85	2467.35	high
hi_2	6	7	5.71453	30.0956	30.0956	1.06237	5.37902	1.5625	1.77248	0.179578	1.37412	0.132655	10.334	0	1.04705	1282.84	1196.77	2887.33	high
hi_2	6	8	2.2876	11.6173	11.6173	0.410091	5.57829	1.78947	1.68704	0.208269	0.85374	0.343654	7.52432	1	0.450779	982.734	1344.61	2290.08	high
hi_2	6	9	7.11075	38.6313	38.6313	1.36368	5.21437	1.17647	1.69236	0.20631	1.55683	0.103345	11.2308	1	1.22434	1080.24	1263.98	3105.4	high
hi_2	6	10	12.0592	71.158	71.158	2.51188	4.80087	1.43103	3.88008	0.017119	2.11293	0.0561053	13.767	1	1.76011	1238.1	1608.88	3286.8	high
hi_2	6	11	11.1322	84.0587	84.0587	2.96727	3.75167	1.71154	2.81679	0.044744	2.29649	0.0474946	14.5532	0	0.992229	1360.92	1124.45	1217.04	high
hi_2	6	12	3.01019	16.7636	16.7636	0.591757	5.08687	1.81481	1.87382	0.151991	1.02555	0.238154	8.50266	1	0.493259	943.234	1627.89	3349.28	high
hi_2	6	13	0.427669	1.60621	1.60621	0.0566992	7.54277	2.77778	4.34988	0.0121498	0.317449	2.48556	3.89075	1	0.154081	854.64	775.998	2049.13	high
hi_2	6	14	0.0273579	0.3028	0.3028	0.0106888	2.55949	2.5	4.02452	0.0153412	0.137832	13.1847	2.23092	1	0.00113493	722.634	538.185	1513.15	high
hi_2	6	15	4.98517	26.0022	26.0022	0.917876	5.4312	2.8	7.86866	0.00205257	1.27726	0.153539	9.84242	1	0.931221	1199.15	1716.54	3222.36	high
hi_2	6	16	1.79946	8.42232	8.42232	0.297308	6.05252	1.65	1.93299	0.138456	0.726924	0.474018	6.75942	1	0.417441	872.001	1288.04	2521.22	high
hi_2	6	17	1.20387	4.9557	4.9557	0.174936	6.88176	1.64706	1.75621	0.184616	0.557603	0.805605	5.66414	1	0.361043	873.822	1221.15	2336.96	high
hi_2	6	18	7.30926	34.6799	34.6799	1.2242	5.97064	1.68421	2.36186	0.0758992	1.47507	0.115119	10.8341	1	1.65005	1197.02	1217.01	2552.39	high
hi_2	6	19	0.236771	0.923353	0.923353	0.0325943	7.26417	2.11111	2.78044	0.0465223	0.240689	4.32374	3.2351	1	0.0791191	733.842	678.642	1924.62	high
hi_2	6	20	4.88085	24.9455	24.9455	0.880575	5.54279	1.75	2.69333	0.0511836	1.25103	0.160042	9.70725	1	0.949584	1064.9	1245.14	2751.93	high
hi_2	6	21	0.357431	1.36945	1.36945	0.0483417	7.39385	2.4	3.89883	0.0168732	0.293121	2.91528	3.68933	1	0.123741	840.838	450.28	1925.46	high
hi_2	6	22	0	0.138316	0.138316	0.00488255	0	2.2	3.69091	0.0198884	0.0931556	28.8639	1.71813	1	0	670.595	1315.4	2061.58	high
hi_2	6	23	0.997025	3.98624	3.98624	0.140714	7.08545	2.75	3.11873	0.032966	0.500098	1.00153	5.26769	1	0.316973	986.093	1179.2	2758.06	high
hi_2	6	24	7.20966	41.3465	41.3465	1.45953	4.93971	1.34091	2.83689	0.0437999	1.61062	0.096558	11.488	1	1.11403	1132.68	1384.37	3398.03	high
hi_2	6	25	7.80395	43.0399	43.0399	1.51931	5.13651	1.21429	1.53254	0.277822	1.64327	0.0927588	11.6428	0	1.30386	1215.02	1374.07	2907.66	high
hi_2	6	26	9.47902	56.6211	56.6211	1.99872	4.74254	1.38298	1.48236	0.307	1.88479	0.0705097	12.7573	1	1.3501	1097.15	1502.67	2760.75	high
hi_2	6	27	1.62377	7.31081	7.31081	0.258072	6.29194	2.6	3.27339	0.0285107	0.67726	0.546087	6.44794	1	0.407076	1398	1484.67	2780.89	high
hi_2	6	28	4.55757	22.5455	22.5455	0.795856	5.72662	3.17391	6.37288	0.0038636	1.18933	0.177079	9.38539	1	0.946479	1199	1422.61	2870.69	high
hi_2	6	29	0.257326	1.02055	1.02055	0.0360253	7.14291	2.875	5.09227	0.00757294	0.25304	3.91195	3.34485	1	0.0831407	847.816	1050.32	1968.08	high
hi_2	6	30	1.54639	6.58932	6.58932	0.232603	6.6482	2.94118	4.7312	0.00944246	0.642974	0.605879	6.22844	1	0.432821	876.902	1055.86	1874.08	high
hi_2	6	31	1.0903	4.64916	4.64916	0.164115	6.64351	2.30769	2.76339	0.0473887	0.540083	0.858722	5.54486	1	0.304735	1084.6	1083.01	2490.84	high
hi_2	6	32	0.0913771	0.499682	0.499682	0.0176388	5.18047	2.71429	4.73258	0.00943421	0.17706	7.98975	2.63631	1	0.0155295	764.766	649.441	1834.28	high
hi_2	6	33	0	0.129593	0.129593	0.00457465	0	1.8	2.04824	0.116374	0.0901705	30.8066	1.68123	1	0	616.462	706.154	2599.93	high
hi_2	6	34	1.57764	6.88963	6.88963	0.243204	6.48689	2.06667	1.86363	0.154498	0.657462	0.57947	6.32166	1	0.420399	906.295	1207.86	1980.29	high
hi_2	6	35	4.19737	23.1611	23.1611	0.817586	5.13385	1.11111	2.3514	0.0769171	1.20546	0.172373	9.47004	1	0.700559	1030.54	1310.56	2193.28	high
hi_2	6	36	13.0906	85.9017	85.9017	3.03233	4.31701	1.58	2.01177	0.122819	2.32153	0.0464756	14.6588	0	1.54492	1187.04	1454.24	2566.48	high
hi_2	6	37	0.69406	2.76134	2.76134	0.0974751	7.12037	2.08333	2.12477	0.104247	0.416229	1.4458	4.66092	1	0.222835	695.341	969.337	1802.44	high
hi_2	6	38	2.75365	14.5319	14.5319	0.512976	5.36798	1.48148	1.68184	0.210207	0.954848	0.274729	8.10724	1	0.502471	991.416	1219.42	2325.36	high
hi_2	6	39	4.24219	23.8041	23.8041	0.840283	5.04852	1.31429	2.06831	0.113019	1.22208	0.167717	9.55687	1	0.684699	915.493	1267.07	2038.26	high
hi_2	6	40	0	0.168222	0.168222	0.00593824	0	2.2	2.95869	0.03861	0.102734	23.7325	1.83397	1	0	657.148	612.067	1634.93	high
hi_2	6	41	0.290572	1.15014	1.15014	0.0406	7.15694	2.54545	8.22788	0.0017953	0.268626	3.47117	3.48083	1	0.0942517	742.883	1287.57	1931.44	high
hi_2	6	42	1.5966	7.74071	7.74071	0.273247	5.84306	1.61111	1.6094	0.239889	0.696889	0.515758	6.57192	1	0.345189	880.213	1659.14	2128.51	high
hi_2	6	43	1.26667	5.20866	5.20866	0.183866	6.88913	1.875	2.15646	0.0997179	0.571657	0.766481	5.75892	1	0.380693	1058.55	1146.52	2285.65	high
hi_2	6	44	2.96237	13.3556	13.3556	0.471452	6.28349	1.72727	2.26324	0.0862598	0.915386	0.298926	7.88231	1	0.740664	1147.65	1043.19	2086.54	high
hi_2	6	45	0.242961	0.960735	0.960735	0.033914	7.16404	2.625	4.11222	0.0143804	0.245513	4.1555	3.27818	1	0.0789647	890.572	662.414	1870.51	high
hi_2	6	46	0.496772	1.8791	1.8791	0.0663324	7.48914	3	4.32836	0.0123319	0.343359	2.1246	4.09967	1	0.176442	1039.8	1095.4	1749.19	high
hi_2	6	47	0.452172	1.66851	1.66851	0.0588986	7.67713	1.9	2.19914	0.0940252	0.323547	2.39275	3.94042	1	0.168765	653.772	784.086	2033.14	high
hi_2	6	48	1.52253	5.98248	5.98248	0.211181	7.20957	1.47368	1.83263	0.16247	0.612651	0.667338	6.03104	1	0.501148	1018.98	859.526	1922.47	high
hi_2	6	49	0.0677181	0.409964	0.409964	0.0144717	4.67934	2.28571	3.73649	0.0191693	0.160378	9.73827	2.46801	1	0.00938977	699.04	386.283	1765.01	high
hi_2	6	50	0.0412247	0.305292	0.305292	0.0107768	3.82531	2.16667	2.83198	0.0440283	0.138398	13.0771	2.23702	1	0.00382007	652.212	718.041	1402.55	high
hi_3	1	1	14.3545	77.6813	77.6813	2.74215	5.23475	2.78378	3.93457	0.0164175	2.20765	0.0513938	14.1755	-1	2.49092	1139.31	459.245	2658.98	high
hi_3	1	2	15.7597	79.2563	79.2563	2.79775	5.633	1.52113	3.77158	0.0186393	2.22992	0.0503725	14.2706	-2	3.16672	1385.03	661.56	2602.5	high
hi_3	1	3	43.2672	288.029	288.029	10.1674	4.25548	1.33945	3.28501	0.0282092	4.251	0.0138609	21.9404	1	4.96176	1616.45	791.512	3604.58	high
hi_3	1	4	2.63256	14.9493	14.9493	0.527712	4.98863	1.11538	1.28809	0.46791	0.968465	0.267058	8.18414	1	0.41488	1155.06	542.521	2653.65	high
hi_3	1	5	105.1	637.415	637.488	22.5007	4.67096	1.22293	1.93795	0.137396	6.32389	0.00626332	28.5917	-5	14.521	1448.78	669.998	2855.99	high
hi_3	1	6	2.13757	9.34443	9.34443	0.329858	6.48025	1.16	1.43704	0.336974	0.765684	0.427242	6.99761	1	0.56844	975.688	456.995	2178.29	high
hi_3	1	7	11.5584	63.1082	63.3325	2.22772	5.18844	2.32558	4.89134	0.00854509	1.98983	0.0632617	13.227	2	1.97039	1420.52	829.02	3281.44	high
hi_3	1	8	0.0350987	0.294077	0.294077	0.0103809	3.38107	2.16667	2.90644	0.0407302	0.135832	13.5758	2.20929	1	0.00254086	921.593	267.78	980.068	high
hi_3	1	9	1.5822	7.29212	7.29212	0.257412	6.14656	1.63158	1.84525	0.159161	0.676394	0.547486	6.44244	1	0.378535	1106.59	428.575	2310.5	high
hi_3	1	10	3.82626	23.1025	23.1025	0.815519	4.69181	1.63333	2.39778	0.0725394	1.20393	0.17281	9.46205	1	0.533379	1852.9	719.629	2930.55	high
hi_3	1	11	0.0116501	0.242988	0.242988	0.00857746	1.35822	2.16667	3.28015	0.0283346	0.123471	16.4302	2.07313	1	0.000136097	906.277	504.995	1316.68	high
hi_3	1	12	0	0.142054	0.142054	0.00501452	0	1.8	2.03205	0.119179	0.0944061	28.1043	1.73347	1	0	935.658	461.965	1568.39	high
hi_3	1	13	5.31424	24.6103	24.6103	0.868743	6.11716	1.55172	1.46513	0.317963	1.2426	0.162222	9.66357	0	1.25928	1148.09	590.897	2337.49	high
hi_3	1	14	2.28107	11.4204	11.4204	0.403141	5.65824	1.85714	2.02944	0.119638	0.846474	0.349579	7.48157	1	0.462468	1352.93	519.978	2581.37	high
hi_3	1	15	5.9644	30.7161	30.7161	1.08428	5.50079	1.30769	2.46891	0.0664485	1.38821	0.129975	10.4045	0	1.14287	1167.12	621.233	2571.03	high
hi_3	1	16	5.8326	24.3012	24.3012	0.857834	6.79922	1.4359	3.74434	0.0190491	1.23477	0.164285	9.62295	1	1.7075	1306.41	448.189	2262.53	high
hi_3	1	17	1.34095	5.20866	5.20866	0.183866	7.29313	1.42105	1.70472	0.201856	0.571657	0.766481	5.75892	1	0.451671	1136.93	410.413	1498.63	high
hi_3	2	1	171.074	1123.77	1123.79	39.6691	4.31253	1.96992	2.94494	0.0391535	8.39676	0.00355263	34.5402	-21	20.1479	1431.91	790.188	3954.71	high
hi_3	2	2	12.6001	57.8946	57.8946	2.04368	6.16539	1.37736	2.13952	0.102105	1.90586	0.0689587	12.8522	-3	3.03302	1245.38	779.237	3520.45	high
hi_3	2	3	2.69274	14.7749	14.7749	0.521554	5.16291	1.06897	1.35689	0.400278	0.962798	0.270211	8.15218	1	0.454532	1082.92	554.888	3336.69	high
hi_3	2	4	3.07721	18.4072	18.4072	0.649776	4.73581	1.61538	1.7854	0.175709	1.07465	0.216889	8.77193	1	0.437045	1627.93	837	3359	high
hi_3	2	5	3.91453	22.695	22.695	0.801135	4.88624	1.65517	2.24228	0.0887013	1.19327	0.175912	9.40609	1	0.591848	1743.49	692.518	3328.34	high
hi_3	2	6	3.66799	17.221	17.221	0.6079	6.03387	2.83333	2.30346	0.0818197	1.03945	0.23183	8.57929	1	0.84567	1907.31	743.944	2814.23	high
hi_3	2	7	4.78351	21.8701	21.8701	0.772015	6.19614	1.34483	1.26481	0.494229	1.17138	0.182547	9.29072	0	1.16298	1157.03	826.19	3124.97	high
hi_3	2	8	0.721479	2.80495	2.80495	0.0990147	7.28658	2.25	2.86581	0.0424871	0.419503	1.42332	4.68533	1	0.242578	1162.75	550.348	1849.66	high
hi_3	2	9	9.71231	49.5308	49.5308	1.74844	5.55485	1.70455	3.46452	0.0240475	1.76283	0.080603	12.2009	0	1.89779	1381.26	652.31	2973.34	high
hi_3	2	10	7.63981	47.0125	47.0125	1.65954	4.60357	1.43902	2.96502	0.0383636	1.71743	0.0849208	11.9905	1	1.0253	1706.19	715.211	3059	high
hi_3	2	11	1.04063	4.34512	4.34512	0.153383	6.78456	1.75	2.29922	0.0822736	0.522124	0.91881	5.42125	1	0.303335	1169.28	698.981	3091.73	high
hi_3	2	12	8.68818	36.6874	36.6874	1.29506	6.70869	1.225	1.38973	0.372571	1.51716	0.10882	11.0392	-3	2.47619	1130.14	494.855	2471.9	high
hi_3	2	13	1.84147	8.5083	8.5083	0.300343	6.13122	1.5	1.89269	0.147491	0.730625	0.469228	6.78234	1	0.438368	1131.12	549.181	2787.11	high
hi_3	2	14	1.60502	6.52951	6.52951	0.230492	6.96346	1.25	1.87625	0.151401	0.640049	0.611429	6.20954	1	0.492847	911.92	337.115	2684.92	high
hi_3	3	1	2.45785	12.4759	12.4759	0.440398	5.58097	1.33333	1.63658	0.228135	0.884724	0.320005	7.70529	1	0.484793	1884.28	584.928	3318.67	high
hi_3	3	2	2.29464	10.117	10.117	0.35713	6.42522	1.36	1.9756	0.129689	0.796707	0.394616	7.18538	0	0.599891	2307.52	662.861	3374.29	high
hi_3	3	3	1.9314	9.2273	9.2273	0.325724	5.92957	1.34783	1.67409	0.213139	0.760869	0.432666	6.96825	1	0.430031	2023.95	602.546	3389.22	high
hi_3	3	4	62.0747	478.557	478.557	16.8931	3.67457	1.30645	1.78048	0.17717	5.47949	0.00834244	25.9862	-6	5.30771	3298.15	728.389	4369.19	high
hi_3	3	5	0.387684	1.47288	1.47288	0.0519926	7.45652	2.66667	3.75334	0.0189123	0.303988	2.71057	3.77997	1	0.1365	2240.42	348.949	1969.58	high
hi_3	3	6	3.74873	20.0409	20.0409	0.707443	5.299	1.90909	2.30415	0.0817466	1.12132	0.19921	9.02411	1	0.666581	2632.73	612.883	3455.02	high
hi_3	3	7	0.561765	2.13704	2.13704	0.0754377	7.44674	2.09091	2.58691	0.0577637	0.366167	1.86816	4.27927	1	0.197273	2018.1	866.558	2776.47	high
hi_3	3	8	0.787041	3.2361	3.2361	0.114234	6.88972	1.71429	2.17935	0.0966089	0.450592	1.23369	4.91405	1	0.236582	2006.95	589.373	2853.61	high
hi_3	3	9	1.80346	8.66282	8.66282	0.305797	5.89755	1.68421	1.6366	0.228124	0.737229	0.460859	6.82316	1	0.397219	2481.81	485.79	3301.42	high
hi_3	3	10	14.0264	77.7809	77.7809	2.74567	5.10856	1.23438	4.05242	0.0150265	2.20907	0.0513279	14.1815	0	2.31806	2726.37	522.979	3457.21	high
hi_3	3	11	4.94393	26.9691	26.9691	0.95201	5.19315	1.68966	2.02156	0.121044	1.30079	0.148034	9.96295	1	0.844334	2482.15	656.893	3558.52	high
hi_3	3	12	3.56933	20.796	20.796	0.734099	4.8622	1.37931	1.58663	0.250366	1.14225	0.191976	9.13606	1	0.534358	2592.95	588.815	3528.03	high
hi_3	3	13	3.24326	14.5381	14.5381	0.513196	6.31972	2.04	3.42496	0.0248906	0.955052	0.274611	8.1084	1	0.820273	1844.22	499.83	2994.02	high
hi_3	3	14	1.45981	6.72639	6.72639	0.237442	6.14806	1.94444	2.4859	0.0650952	0.649627	0.593533	6.27133	1	0.349424	2891.9	341.796	1997.06	high
hi_3	3	15	0.207086	0.837372	0.837372	0.0295592	7.00578	1.27273	1.94759	0.135366	0.229209	4.76769	3.1314	1	0.0643641	1549.82	535.729	2543.55	high
hi_3	3	16	1.68407	6.21799	6.21799	0.219495	7.67248	1.35	1.61575	0.237068	0.624594	0.642062	6.10917	1	0.627787	1824.91	471.188	2655.45	high
hi_3	3	17	0.524388	1.9763	1.9763	0.0697633	7.51667	2.88889	3.88193	0.0170945	0.352127	2.02011	4.16917	1	0.187623	2402.29	280.381	1623.36	high
hi_3	4	1	0.912999	3.66724	3.66724	0.129454	7.05271	2.30769	3.08476	0.034067	0.47967	1.08865	5.12325	1	0.287583	1080.2	446.432	1666.47	high
hi_3	4	2	4.03618	20.7748	20.7748	0.733351	5.50375	1.16216	2.96144	0.0385028	1.14167	0.192172	9.13295	1	0.774229	906.611	531.856	2729.43	high
hi_3	4	3	9.05019	42.5178	42.5178	1.50088	6.02992	2.57895	6.35259	0.00390075	1.63327	0.0938979	11.5955	1	2.08383	743.507	396.367	2257.34	high
hi_3	4	4	1.56187	7.15505	7.15505	0.252573	6.18385	1.84211	2.46806	0.0665168	0.670007	0.557975	6.40181	1	0.378221	1006.52	493.354	2572.18	high
hi_3	4	5	4.33093	23.0639	23.0639	0.814155	5.31954	1.83871	3.0312	0.035905	1.20293	0.173099	9.45677	1	0.776088	778.441	372.227	2336.12	high
hi_3	4	6	139.285	825.371	825.371	29.1356	4.78057	1.50898	3.602	0.0213978	7.19611	0.00483702	31.1637	-9	20.1578	1047.72	503.61	2817.31	high
hi_3	4	7	1.23329	4.66287	4.66287	0.164599	7.49271	1.4	3.17215	0.0313284	0.540878	0.856197	5.5503	1	0.438456	698.962	435.152	1879.36	high
hi_3	4	8	1.23191	5.45164	5.45164	0.192443	6.4014	1.875	2.00796	0.123519	0.584839	0.732318	5.84711	1	0.319675	787.437	424.901	2374.91	high
hi_3	4	9	0.937899	3.90898	3.90898	0.137987	6.797	2.23077	2.77418	0.0468377	0.495228	1.02132	5.23344	1	0.274392	981.561	435.86	2468.77	high
hi_3	4	10	5.19971	25.019	25.019	0.883171	5.88754	1.86207	2.82585	0.0443151	1.25288	0.159572	9.71678	1	1.14137	943.232	534.556	2650.3	high
hi_3	4	11	1.74407	6.87094	6.87094	0.242544	7.19071	1.9	4.56108	0.0105389	0.65657	0.581047	6.31593	1	0.571068	669.545	345.258	2010.04	high
hi_3	4	12	3.49993	15.7531	15.7531	0.556083	6.29389	1.6	2.86637	0.0424625	0.994158	0.253432	8.32825	1	0.877967	687.305	344.753	2231.62	high
hi_3	4	13	4.74173	25.9087	25.9087	0.914577	5.18461	1.06667	3.14177	0.032246	1.27496	0.154092	9.83062	1	0.807142	954.413	474.49	2642.01	high
hi_3	4	14	0.909236	3.88531	3.88531	0.137151	6.62944	1.8	2.08694	0.11002	0.493726	1.02755	5.22285	1	0.253053	792.148	456.955	2221.86	high
hi_3	4	15	0	0.209343	0.209343	0.00738981	0	2.4	3.42364	0.0249194	0.114605	19.0708	1.97266	1	0	625.708	187.786	1317.62	high
hi_3	4	16	0	0.154515	0.154515	0.00545439	0	2.2	3.09185	0.0338335	0.0984597	25.8378	1.78274	1	0	624.839	192.645	1470.54	high
hi_3	4	17	0	0.0573201	0.0573201	0.0020234	0	1.2	1.24375	0.519757	0.059969	69.6498	1.28096	1	0	556.739	191.283	1513.5	high
hi_3	4	18	0.689745	2.41741	2.41741	0.0853347	8.08282	1.33333	3.19708	0.0306013	0.389447	1.65149	4.45878	1	0.285361	705.434	489.899	1825.35	high
hi_3	4	19	0.917547	3.56506	3.56506	0.125847	7.29099	2	1.74768	0.187333	0.472941	1.11985	5.07522	1	0.308875	732.705	433.456	2181.54	high
hi_3	4	20	6.21967	29.8625	29.8625	1.05415	5.90018	1.33333	2.33989	0.0780571	1.36879	0.13369	10.3072	1	1.37113	930.331	378.261	2611.51	high
hi_3	4	21	10.5617	53.0211	53.0211	1.87165	5.64302	1.35065	6.24565	0.00410457	1.82388	0.0752971	12.481	1	2.1298	886.235	531.78	2767.03	high
hi_3	4	22	1.05056	4.28406	4.28406	0.151227	6.94689	2.23077	2.32116	0.0799625	0.518442	0.931905	5.39574	1	0.321057	790.443	559.978	2650.41	high
hi_3	4	23	4.15624	21.1374	21.1374	0.746151	5.57023	1.16667	2.452	0.0678327	1.15159	0.188875	9.18578	1	0.816635	1037.46	410.025	2770.84	high
hi_3	4	24	0.840554	3.33329	3.33329	0.117665	7.14361	2.63636	2.94871	0.0390035	0.457309	1.19772	4.96276	1	0.271633	787.171	375.194	2252.88	high
hi_3	4	25	0.5771	2.22178	2.22178	0.0784288	7.35827	2.38462	4.96001	0.00819505	0.373356	1.79691	4.3351	1	0.197872	682.59	436.237	2330.94	high
hi_3	4	26	1.20678	4.56941	4.56941	0.1613	7.48156	2	2.52141	0.0623835	0.53543	0.873709	5.51297	1	0.427753	746.503	457.085	2460.24	high
hi_3	4	27	0.106443	0.517127	0.517127	0.0182546	5.83101	2.66667	3.26175	0.0288169	0.180124	7.72022	2.66664	1	0.0229184	597.619	512.786	1975.13	high
hi_3	4	28	0.564919	2.14701	2.14701	0.0757896	7.45378	2.8	4.23418	0.0131732	0.36702	1.85948	4.28592	1	0.198756	1040.12	332.086	2024.26	high
hi_3	4	29	0.693163	3.35572	3.35572	0.118457	5.85161	3.1	3.59287	0.0215614	0.458845	1.18971	4.97387	1	0.150303	1047.61	330.882	1921.08	high
hi_3	4	30	0	0.269155	0.269155	0.00950119	0	2.5	4.77684	0.00917441	0.129949	14.8328	2.14503	1	0	581.801	325.556	1534.3	high
hi_3	4	31	2.9946	14.0634	14.0634	0.496437	6.03219	2.36842	2.13636	0.10256	0.939329	0.283882	8.01916	1	0.690033	994.148	585.577	2806.47	high
hi_3	4	32	3.40325	15.3095	15.3095	0.540424	6.29738	2.90909	7.68259	0.00220535	0.98006	0.260776	8.24933	1	0.854663	1077.21	447.734	1976.92	high
hi_3	4	33	0.293338	1.12771	1.12771	0.0398082	7.36878	2.33333	3.76411	0.0187506	0.265994	3.54021	3.45805	1	0.100865	723.568	341.713	1953.52	high
hi_3	4	34	0.184204	0.761361	0.761361	0.026876	6.85383	2.375	3.2704	0.0285889	0.218559	5.24368	3.03363	1	0.0547958	700.124	379.11	2007.74	high
hi_3	4	35	0.74559	2.85728	2.85728	0.100862	7.39216	2.08333	2.46572	0.0667069	0.423399	1.39725	4.71429	1	0.258003	776.046	478.372	2566.15	high
hi_3	4	36	0.299472	1.16385	1.16385	0.0410838	7.2893	1.77778	1.69292	0.206107	0.270222	3.43029	3.4946	1	0.100765	573.808	367.019	2207.08	high
hi_3	4	37	3.70967	15.8839	15.8839	0.560702	6.61612	2.07407	5.47868	0.00608096	0.998278	0.251345	8.35125	1	1.02831	896.828	437.935	2183.63	high
hi_3	4	38	1.98427	8.87715	8.87715	0.313363	6.33216	2.33333	3.89742	0.0168915	0.746293	0.449732	6.87897	1	0.503831	801.216	476.148	2302.38	high
hi_3	4	39	0.720892	2.88221	2.88221	0.101742	7.0855	2.16667	2.74659	0.0482633	0.425241	1.38517	4.72796	1	0.229189	815.244	340.514	1858.96	high
hi_3	4	40	1.71436	6.84103	6.84103	0.241489	7.09915	1.71429	3.72289	0.0193803	0.65514	0.583587	6.30676	1	0.547137	767.173	384.25	2179.36	high
hi_3	4	41	5.88286	32.2214	32.2214	1.13742	5.17213	1.40541	1.9918	0.126551	1.42182	0.123903	10.5718	1	0.99657	869.014	438.496	2211.72	high
hi_3	4	42	0.571966	2.20309	2.20309	0.077769	7.35468	1.91667	2.46165	0.0670378	0.371782	1.81216	4.32291	1	0.19592	718.117	288.338	1597.46	high
hi_3	4	43	1.20203	5.13514	5.13514	0.18127	6.63117	2.28571	2.74664	0.0482608	0.567609	0.777455	5.73169	1	0.334717	1137.96	204.263	1475.49	high
hi_3	4	44	2.32937	9.68087	9.68087	0.341735	6.81631	2	3.07879	0.0342656	0.779346	0.412394	7.08061	1	0.685359	730.393	413.809	1989.37	high
hi_3	4	45	0.938537	3.81677	3.81677	0.134732	6.96595	2.66667	3.58774	0.0216539	0.489352	1.046	5.19196	1	0.288398	1002.5	301.52	1866.62	high
hi_3	4	46	1.5687	6.23419	6.23419	0.220067	7.12831	1.61905	2.23762	0.0892567	0.625407	0.640394	6.11447	1	0.504772	866.201	575.98	2099.72	high
hi_3	4	47	0.470901	1.7844	1.7844	0.0629894	7.47589	1.83333	2.35487	0.076577	0.334595	2.23735	4.02961	1	0.166662	676.029	317.64	1710.55	high
hi_3	4	48	4.48973	20.8994	20.8994	0.73775	6.0857	1.5625	3.12763	0.0326856	1.14509	0.191026	9.15118	1	1.05299	922.719	604.634	2128.52	high
hi_3	4	49	2.47907	10.9369	10.9369	0.386074	6.42125	1.58333	2.72151	0.0496099	0.828363	0.365033	7.37447	1	0.647306	723.815	328.245	2024.93	high
hi_3	4	50	0.923672	3.97378	3.97378	0.140274	6.58474	1.66667	2.0134	0.12252	0.499315	1.00467	5.26219	1	0.253616	736.482	370.929	1998.44	high
hi_3	4	51	1.31789	5.77064	5.77064	0.203704	6.46964	2.125	2.97179	0.0381019	0.601707	0.691836	5.959	1	0.349317	1161.89	223.412	1445.59	high
hi_3	4	52	0.459798	1.72085	1.72085	0.060746	7.56918	2.55556	3.03165	0.0358891	0.328583	2.31998	3.98119	1	0.166819	761.367	316.783	1869.91	high
hi_3	5	1	10.9273	65.2552	65.2552	2.30351	4.74378	1.90244	2.87953	0.0418827	2.02339	0.0611803	13.3753	0	1.5572	952.894	610.509	2482.58	high
hi_3	5	2	61.8193	388.163	388.163	13.7022	4.51164	1.31818	3.00085	0.0370056	4.93492	0.0102852	24.2347	0	7.96846	1137.03	697.259	2803.93	high
hi_3	5	3	3.85394	21.5785	21.5785	0.761722	5.05951	1.15625	1.64213	0.22583	1.16355	0.185014	9.24924	1	0.624744	905.32	589.356	2468.48	high
hi_3	5	4	4.52635	22.7399	22.7399	0.802718	5.63877	1.28571	1.90294	0.145119	1.19445	0.175565	9.41228	1	0.911378	833.042	739.568	2296.16	high
hi_3	5	5	0.676245	2.65542	2.65542	0.0937362	7.21434	1.61538	1.66927	0.214991	0.408168	1.50347	4.60055	1	0.222884	662.079	796.461	1920.59	high
hi_3	5	6	1.90786	9.78181	9.78181	0.345298	5.52525	1.47619	1.59401	0.246904	0.783398	0.408139	7.10513	1	0.368833	809.447	717.182	2256.49	high
hi_3	5	7	1.38883	6.37624	6.37624	0.225081	6.17035	1.09524	1.2824	0.474164	0.632492	0.626127	6.16056	1	0.33485	679.394	619.726	2241.45	high
hi_3	5	8	15.6175	90.1559	90.2057	3.1825	4.9073	2.74	6.74477	0.00325911	2.37832	0.0442826	14.8969	1	2.38164	963.389	940.619	2571.45	high
hi_3	5	9	0.940326	3.80556	3.80556	0.134336	6.9998	2.58333	3.27444	0.0284832	0.488632	1.04908	5.18687	1	0.291763	1116.83	773.52	1737.83	high
hi_3	5	10	5.46838	29.1498	29.1498	1.02899	5.31434	1.53846	3.78583	0.0184296	1.35235	0.136959	10.2245	1	0.977998	888.53	690.355	2544.06	high
hi_3	5	11	10.722	65.3574	65.3574	2.30712	4.64735	1.86275	1.83361	0.16221	2.02498	0.0610847	13.3823	1	1.46645	1138.15	937.329	2756.69	high
hi_3	5	12	0.602721	2.08845	2.08845	0.0737222	8.17557	1.57143	2.80364	0.0453767	0.36198	1.91163	4.24659	1	0.255114	700.403	565.859	1490.22	high
hi_3	5	13	1.1253	4.77252	4.77252	0.16847	6.67952	2.28571	3.1406	0.0322822	0.547201	0.836525	5.59347	1	0.317935	1265.66	664.293	2142.74	high
hi_3	5	14	3.49429	16.4309	16.4309	0.580012	6.02452	1.74074	2.46924	0.0664214	1.01532	0.242977	8.44604	1	0.803128	1079.88	655.904	2115.3	high
hi_3	5	15	1.39038	6.36503	6.36503	0.224685	6.18812	1.88889	2.23308	0.0898025	0.631936	0.62723	6.15695	1	0.337156	754.819	760.98	2282.57	high
hi_3	5	16	9.30147	51.319	51.319	1.81156	5.13451	2.075	5.58259	0.00574768	1.79437	0.0777945	12.346	1	1.55285	1017.66	904.121	2549.31	high
hi_3	5	17	12.8491	100.182	100.182	3.53642	3.63336	1.97826	2.59296	0.0573605	2.50708	0.0398509	15.4299	1	1.07417	1118.15	978.804	3101.19	high
hi_3	5	18	1.00477	4.4124	4.4124	0.155758	6.45087	1.625	1.9038	0.144923	0.526151	0.904798	5.44909	1	0.26478	741.454	467.07	2379.45	high
hi_3	5	19	8.03167	44.3583	44.3583	1.56585	5.12928	1.42553	3.03708	0.035697	1.66825	0.090002	11.7604	1	1.33813	866.703	862.744	2438.17	high
hi_3	6	1	93.7468	583.981	583.981	20.6145	4.5476	1.45963	2.54026	0.0610048	6.05302	0.00683641	27.7693	-5	12.2773	1667.63	563.554	2831.36	high
hi_3	6	2	11.3635	65.9094	65.9094	2.3266	4.88417	1.12698	2.09226	0.109182	2.03351	0.0605731	13.4199	0	1.71663	1643.86	691.716	3074.07	high
hi_3	6	3	36.0727	215.676	215.676	7.61335	4.73808	1.40196	2.67297	0.0523622	3.67852	0.0185108	19.9235	-1	5.1282	1770.15	528.879	2747.88	high
hi_3	6	4	0.414636	1.55637	1.55637	0.0549397	7.5471	1.81818	2.27175	0.0852941	0.312485	2.56516	3.85008	1	0.149557	1052.55	443.26	2126.35	high
hi_3	6	5	1.80904	8.49709	8.49709	0.299947	6.03118	1.52381	2.116	0.105549	0.730143	0.469848	6.77936	1	0.416709	1333.27	608.623	2318.55	high
hi_3	6	6	5.61678	30.5105	30.5105	1.07702	5.21511	1.4359	2.94571	0.0391227	1.38356	0.130851	10.3812	1	0.967377	1622.69	602.358	2720.19	high
hi_3	6	7	1.24188	5.32205	5.32205	0.187868	6.61038	2.35714	2.9177	0.0402604	0.577846	0.75015	5.80041	1	0.343648	1874.41	437.43	1823.92	high
hi_3	6	8	0.510248	1.89156	1.89156	0.0667722	7.64162	2.66667	2.82768	0.0442291	0.344495	2.1106	4.10871	1	0.188683	1111.28	427.757	2014.37	high
hi_3	6	9	2.96821	16.7026	16.7026	0.589601	5.03426	1.13793	1.30214	0.452926	1.02368	0.239025	8.49233	1	0.476373	1395.17	573.251	2574.24	high
hi_3	6	10	2.69049	12.8746	12.8746	0.454473	5.92001	1.33333	1.81683	0.166747	0.898752	0.310094	7.78652	1	0.597113	1324.82	392.978	2433.18	high
hi_3	6	11	7.27208	41.4711	41.4711	1.46393	4.9675	1.12245	2.9557	0.0387275	1.61304	0.0962679	11.4995	1	1.13636	1306.36	572.616	2584.34	high
hi_3	6	12	2.22688	9.61732	9.61732	0.339491	6.55945	1.29167	1.81537	0.167149	0.776784	0.415119	7.06508	1	0.606753	1346.57	563.458	2460.73	high
hi_3	6	13	0.415787	1.56384	1.56384	0.0552037	7.53187	2.3	3.33516	0.0269555	0.313234	2.5529	3.85623	1	0.149368	1204.67	894.615	2258.47	high
hi_3	6	14	10.7878	47.3128	47.3128	1.67014	6.45924	2.04167	3.45354	0.0242776	1.72291	0.0843817	12.016	1	2.85022	1512.86	571.018	2383.19	high
hi_3	6	15	0.551419	2.18066	2.18066	0.0769772	7.1634	1.91667	2.15018	0.100595	0.369885	1.83079	4.30819	1	0.179185	1018.09	415.021	1883.39	high
hi_3	6	16	1.29518	5.74572	5.74572	0.202824	6.38572	1.61111	2.15713	0.0996252	0.600406	0.694836	5.95041	1	0.334448	1367.54	522.626	2480.29	high
hi_3	6	17	0.80549	3.10276	3.10276	0.109528	7.35422	2.25	2.36366	0.0757263	0.441212	1.2867	4.84561	1	0.275876	1253.01	749.255	1951.52	high
hi_3	6	18	0.114138	0.540803	0.540803	0.0190903	5.97883	2.42857	3.4784	0.0237608	0.184201	7.38224	2.70673	1	0.0258371	1042.61	369.182	1651.2	high
hi_3	6	19	0.694252	2.70402	2.70402	0.0954517	7.27333	2.41667	3.60788	0.0212934	0.411886	1.47645	4.62845	1	0.232576	1561.42	330.128	1709.57	high
hi_3	6	20	1.76591	8.77247	8.77247	0.309668	5.70259	1.78947	1.99278	0.126364	0.741881	0.455098	6.85182	1	0.363658	1479.15	706.455	2684.78	high
hi_3	6	21	0.642743	2.45604	2.45604	0.0866983	7.41356	2.27273	2.61997	0.0556044	0.392546	1.62552	4.4824	1	0.223703	1310.56	298.836	2277.17	high
hi_3	6	22	0.410415	1.58129	1.58129	0.0558195	7.35254	2	2.16445	0.0986176	0.314977	2.52474	3.87052	1	0.140501	1000.14	278.394	1586.84	high
hi_3	6	23	2.49338	12.5357	12.5357	0.442509	5.63464	2	3.42696	0.0248469	0.886843	0.318478	7.71758	1	0.501304	1476.81	692.758	2820.31	high
hi_3	6	24	0.382268	1.46789	1.46789	0.0518167	7.37732	1.90909	2.88751	0.0415365	0.303473	2.71977	3.7757	1	0.131749	1048.66	292.304	2082.47	high
hi_3	6	25	0.823601	3.41429	3.41429	0.120524	6.83348	1.66667	2.20364	0.0934498	0.462831	1.1693	5.00264	1	0.243546	1042.48	439.191	2324.76	high
hi_3	6	26	2.61843	13.8852	13.8852	0.490147	5.34214	1.38462	1.73443	0.191659	0.933359	0.287525	7.98514	1	0.473209	1624.4	888.013	2870.83	high
hi_3	6	27	1.05817	4.47845	4.47845	0.158089	6.69352	1.52941	1.98796	0.127285	0.530074	0.891455	5.47614	1	0.300225	1225.61	534.56	2422.46	high
hi_3	6	28	1.75055	8.0298	8.0298	0.283452	6.17582	1.8	2.10176	0.107709	0.709783	0.49719	6.65274	1	0.42281	1405.41	778.884	2719.18	high
hi_3	6	29	0.767947	3.15759	3.15759	0.111463	6.88971	1.85714	2.27136	0.0853379	0.445093	1.26436	4.87399	1	0.230841	1164.85	414.498	1945.06	high
hi_3	6	30	6.88427	34.9765	34.9765	1.23467	5.57579	1.975	3.56699	0.0220341	1.48136	0.114143	10.8649	1	1.35535	1426.99	558.407	2437.85	high
hi_3	6	31	0.404117	1.53892	1.53892	0.0543239	7.43903	2.44444	2.93253	0.0396525	0.310729	2.59424	3.83564	1	0.141619	1074.86	394.22	1456.53	high
hi_3	6	32	5.64928	25.4252	25.4252	0.89751	6.29439	3	5.86514	0.00495638	1.26301	0.157023	9.76908	1	1.41736	1440.9	625.577	2605.39	high
hi_3	6	33	1.0065	4.16319	4.16319	0.14696	6.8488	1.8125	2.51985	0.0624993	0.511076	0.958962	5.34451	1	0.298969	1358.05	411.966	2132.49	high
hi_3	6	34	2.44132	10.9145	10.9145	0.385282	6.33646	1.48276	3.34317	0.0267623	0.827513	0.365783	7.36942	1	0.620725	1354.87	557.785	2724.14	high
hi_3	6	35	2.16189	9.66343	9.66343	0.341119	6.33765	2.47368	3.0601	0.0348975	0.778643	0.413139	7.07635	1	0.549884	1461.66	543.843	1908.69	high
hi_3	6	36	0.326777	1.26104	1.26104	0.0445148	7.34086	2.5	4.95705	0.00820976	0.281279	3.1659	3.58929	1	0.111513	1134.3	342.853	1975.73	high
hi_3	6	37	1.00196	3.86288	3.86288	0.13636	7.3479	1.8125	2.67432	0.0522831	0.492298	1.03351	5.21278	1	0.342576	1255.42	368.765	2253.48	high
hi_3	6	38	0.61095	2.37754	2.37754	0.0839272	7.27953	2.6	2.84467	0.0434416	0.386222	1.67919	4.43413	1	0.205019	1163.55	303.206	1968.62	high
hi_3	6	39	0.449121	1.64982	1.64982	0.0582388	7.71173	2.4	3.59007	0.0216118	0.32173	2.41986	3.92565	1	0.169141	1008.52	374.279	1837.33	high
hi_3	6	40	1.10528	4.6691	4.6691	0.164819	6.70603	2.14286	2.60179	0.0567784	0.541239	0.855055	5.55277	1	0.314764	1394.53	547.178	2228.65	high
hi_3	6	41	0.577557	2.20932	2.20932	0.0779889	7.40563	2.08333	2.93799	0.039432	0.372308	1.80704	4.32698	1	0.200586	1099.82	463.267	2121.74	high
hi_3	6	42	1.07202	4.48717	4.48717	0.158397	6.76793	2.42857	3.48054	0.023717	0.53059	0.889722	5.47969	1	0.310954	1536.86	1120.33	2437.3	high
hi_3	6	43	1.58265	6.08715	6.08715	0.214876	7.3654	2.31579	4.91229	0.00843624	0.617988	0.655863	6.06602	1	0.543699	1297.25	437.673	1986.19	high
hi_3	6	44	1.31242	5.018	5.018	0.177136	7.40911	1.12	3.35008	0.0265972	0.561098	0.795602	5.68778	1	0.456231	1065.63	469.756	1862.65	high
hi_3	6	45	1.16173	5.16754	5.16754	0.182414	6.36866	1.52941	1.73734	0.190699	0.569396	0.77258	5.74372	1	0.298389	1232.32	182.017	1486.7	high
hi_3	6	46	1.24885	5.00181	5.00181	0.176564	7.07309	2.4	3.65524	0.0204764	0.560191	0.798179	5.68165	1	0.395649	1175.54	385.015	2125.94	high
hi_3	6	47	0.57841	2.23922	2.23922	0.0790446	7.31752	2.36364	3.26398	0.0287578	0.374819	1.78291	4.34642	1	0.19613	1251.81	304.73	1964.49	high
hi_3	6	48	19.0276	105.463	105.463	3.72284	5.11104	2.35849	8.64517	0.00154767	2.57231	0.0378554	15.6963	0	3.14763	1382.85	426.066	2184.65	high
hi_3	6	49	1.22349	4.74013	4.74013	0.167326	7.31199	3.35714	8.30478	0.00174589	0.545341	0.842243	5.58079	1	0.414241	1210.17	458.557	1839.15	high
hi_3	6	50	1.15296	4.88467	4.88467	0.172429	6.68657	1.8	2.02166	0.121025	0.553593	0.817319	5.63695	1	0.326438	1191.3	396.837	2012.02	high
hi_3	6	51	0.440011	1.56384	1.56384	0.0552037	7.97068	1.83333	2.74459	0.0483691	0.313234	2.5529	3.85623	1	0.177025	1005.85	479.708	1723.67	high
hi_3	6	52	1.79906	7.78931	7.78931	0.274963	6.54293	1.68421	2.49193	0.0646237	0.699073	0.51254	6.58565	1	0.48772	1151.46	630.419	1928.37	high
hi_3	6	53	0.129727	0.588154	0.588154	0.0207619	6.24835	2.42857	3.48006	0.0237268	0.192096	6.7879	2.78353	1	0.0320733	957.047	357.061	2002.75	high
hi_3	6	54	0.839802	3.5526	3.5526	0.125407	6.69662	1.46667	1.63202	0.230053	0.472113	1.12378	5.0693	1	0.238489	1058.97	454.738	1899.63	high
hi_3	6	55	0.388134	1.48908	1.48908	0.0525644	7.38397	2.3	3.14511	0.0321433	0.305655	2.68108	3.79377	1	0.134012	1140.4	387.403	1700.54	high
hi_3	6	56	0.86688	3.47036	3.47036	0.122504	7.07635	2.28571	3.78203	0.0184852	0.466617	1.15041	5.02987	1	0.27489	1746.24	314.415	1531.98	high
hi_3	6	57	1.10043	4.62673	4.62673	0.163324	6.73774	2.26667	3.49722	0.0233794	0.538778	0.862885	5.53593	1	0.316354	1949.48	251.557	1732.82	high
hi_3	6	58	2.26969	11.2123	11.2123	0.395795	5.7345	1.18519	1.61805	0.236059	0.838727	0.356067	7.43585	1	0.472648	1200.44	550.049	2211.75	high
hi_3	6	59	0.847325	3.42799	3.42799	0.121008	7.00222	2.41667	3.15943	0.0317085	0.46376	1.16463	5.00932	1	0.263089	1387.79	309.382	1734.91	high
hi_3	6	60	1.22502	5.4018	5.4018	0.190684	6.42436	1.35	1.75329	0.185541	0.58216	0.739075	5.82924	1	0.320172	1057.8	445.236	1898.46	high
hi_3	6	61	0.319716	1.21494	1.21494	0.0428873	7.45479	2.75	3.7331	0.0192217	0.27609	3.28604	3.54501	1	0.112517	1091.73	231.292	1627.86	high
hi_3	6	62	0.951559	3.55759	3.55759	0.125583	7.57715	1.22222	1.52785	0.28039	0.472444	1.1222	5.07167	1	0.345962	961.414	342.191	1972.6	high
hi_3	6	63	0.783258	3.10276	3.10276	0.109528	7.15124	1.66667	1.67112	0.214278	0.441212	1.2867	4.84561	1	0.253658	960.375	288.438	1833.64	high
hi_3	7	1	13.255	73.8396	73.8396	2.60654	5.0853	1.57692	2.02243	0.120886	2.15237	0.0540677	13.9378	1	2.17067	1346.72	796.844	3596.52	high
hi_3	7	2	6.6465	34.0993	34.0993	1.2037	5.52171	1.45238	3.31677	0.0274066	1.46267	0.11708	10.7733	1	1.28328	1499.74	679.966	3509.44	high
hi_3	7	3	133.459	817.141	817.141	28.8451	4.62674	1.68874	2.57941	0.0582694	7.16014	0.00488574	31.0597	-10	18.0917	1583.97	799.914	3845.4	high
hi_3	7	4	74.2415	426.876	426.876	15.0687	4.92687	1.40336	1.65086	0.222264	5.17516	0.00935246	25.0149	-5	11.4122	1475.63	829.516	3643.48	high
hi_3	7	5	0.756722	3.14389	3.14389	0.110979	6.81859	1.64286	1.93482	0.138064	0.444126	1.26987	4.86692	1	0.222796	994.588	428.841	2618.98	high
hi_3	7	6	1.16594	5.0504	5.0504	0.178279	6.53998	1.875	2.46112	0.0670817	0.562906	0.790499	5.69999	1	0.315799	1427.41	561.572	2727.31	high
hi_3	7	7	2.07248	10.1893	10.1893	0.359682	5.762	1.57143	1.68442	0.209243	0.799548	0.391817	7.20245	1	0.43573	1330.82	516.332	3042.09	high
hi_3	7	8	15.0276	82.4002	82.4002	2.90873	5.16637	1.32308	2.00623	0.123838	2.27372	0.0484506	14.4569	0	2.54004	1293.34	768.711	3584.72	high
hi_3	7	9	2.25928	12.2179	12.2179	0.431292	5.2384	1.375	1.50722	0.292058	0.875531	0.326761	7.65182	1	0.392597	1158.25	588.61	3631.71	high
hi_3	7	10	1.25737	5.45912	5.45912	0.192707	6.52478	1.64706	2.01095	0.12297	0.58524	0.731315	5.84978	1	0.338981	1227.49	522.648	3147.85	high
hi_3	7	11	1.61974	7.12888	7.12888	0.251649	6.43649	1.88889	2.217	0.0917707	0.66878	0.560023	6.394	1	0.424937	1233.38	733.713	3430.73	high
hi_3	7	12	7.86458	44.4468	44.4468	1.56897	5.01257	2.08571	2.30851	0.0812836	1.66991	0.0898228	11.7683	0	1.25135	1636.99	857.148	4006.41	high
hi_3	7	13	1.24966	5.44168	5.44168	0.192091	6.50556	1.94444	2.66496	0.0528359	0.584304	0.733659	5.84355	1	0.334921	1201.55	536.648	2632.25	high
hi_3	7	14	1.87873	7.98494	7.98494	0.281869	6.66528	1.68182	1.86406	0.15439	0.707797	0.499983	6.64033	1	0.528545	1000.43	681.75	3069.06	high
hi_3	7	15	6.49029	30.7722	30.7722	1.08626	5.9749	2.34375	2.97561	0.0379552	1.38948	0.129738	10.4108	1	1.46726	1395.09	715.687	3346.24	high
hi_3	7	16	0	0.041121	0.041121	0.00145157	0	1	1	1	0.0507931	97.0876	1.14671	1	0	881.848	321.182	1492.76	high
hi_3	7	17	0.976104	3.90275	3.90275	0.137767	7.08517	2.13333	2.89092	0.0413898	0.494833	1.02295	5.23065	1	0.310297	1149.72	686.311	1222.85	high
hi_3	7	18	0.479476	2.10465	2.10465	0.074294	6.45377	4.66667	2.61316	0.0560406	0.363381	1.89692	4.25754	1	0.126466	1206.3	121.253	0	high
hi_3	7	19	1.26624	5.40305	5.40305	0.190728	6.63899	2.125	2.81007	0.045066	0.582227	0.738905	5.82969	1	0.353427	1430.49	430.548	2655.28	high
hi_3	7	20	8.571	38.331	38.331	1.35308	6.33442	2.66667	9.20618	0.00128163	1.55077	0.104154	11.2017	1	2.17784	1207.04	606.883	2683.96	high
hi_3	7	21	1.15726	4.69028	4.69028	0.165567	6.98967	2.46154	2.7324	0.0490193	0.542466	0.851193	5.56116	1	0.358035	1491.24	675.729	2867.18	high
hi_3	7	22	4.41731	20.9455	20.9455	0.739377	5.97436	2.03846	3.19995	0.030519	1.14635	0.190606	9.1579	1	0.99844	1387.03	569.623	3243.3	high
hi_3	7	23	1.19636	6.52204	6.52204	0.230228	5.1964	1.75	1.63051	0.230689	0.639683	0.61213	6.20716	1	0.204572	1099.51	388.891	393.985	high
hi_3	7	24	1.67051	7.1239	7.1239	0.251474	6.6429	1.73684	1.72636	0.194359	0.668547	0.560415	6.39251	1	0.466817	1093.87	591.755	2760.85	high
hi_3	7	25	6.58562	31.5111	31.5111	1.11234	5.9205	1.66667	3.60074	0.0214202	1.40606	0.126696	10.4935	1	1.46182	1538.05	655.135	2899.47	high
hi_3	7	26	0.543107	2.44732	2.44732	0.0863904	6.28666	4.5	2.60034	0.0568738	0.391849	1.63131	4.47709	1	0.135927	1331.52	212.92	0	high
hi_3	7	27	3.88174	18.082	18.082	0.638295	6.08142	1.0303	1.60924	0.239959	1.06511	0.22079	8.71996	0	0.909113	1300.29	546.836	2922.45	high
hi_3	7	28	1.99647	9.98492	9.98492	0.352468	5.66428	1.54545	1.90925	0.143684	0.79149	0.399837	7.15397	1	0.405633	1203.77	546.287	3199.3	high
hi_3	7	29	0.77518	3.08906	3.08906	0.109044	7.10889	2.6	2.51929	0.062541	0.440236	1.29241	4.83846	1	0.248077	1096.22	609.336	2191.81	high
hi_3	8	1	20.7883	109.645	109.645	3.87046	5.37102	4	6.95729	0.00296948	2.62281	0.0364116	15.9011	-1	3.79764	1012.01	528.883	3217.39	high
hi_3	8	2	1.97547	10.0971	10.0971	0.356426	5.54242	1.45	1.31436	0.440414	0.795922	0.395396	7.18065	1	0.384281	945.84	502.44	3090.57	high
hi_3	8	3	7.0074	31.4065	31.4065	1.10865	6.32067	1.425	2.10789	0.106771	1.40373	0.127118	10.4819	0	1.77282	1059.05	592.998	3076.48	high
hi_3	8	4	6.75269	28.1417	28.1417	0.993402	6.79755	1.35	1.83418	0.162059	1.32876	0.141866	10.1053	-1	1.97589	942.398	562.324	2937.21	high
hi_3	8	5	180.05	1310.68	1311.56	46.267	3.89155	1.84286	1.98391	0.128065	9.06821	0.003046	36.3578	-22	17.2671	1274.53	725.93	3590.55	high
hi_3	8	6	0.93758	3.91521	3.91521	0.138207	6.78388	2.06667	2.7092	0.0502894	0.495622	1.0197	5.23621	1	0.273241	1036.34	458.707	2195.85	high
hi_3	8	7	6.91531	52.4218	52.4218	1.85049	3.73702	3.34483	3.30466	0.0277089	1.81355	0.076158	12.4338	1	0.611567	1523.29	921.254	4286.14	high
hi_3	8	8	1.15494	4.73763	4.73763	0.167238	6.90592	2.26667	2.87192	0.0422164	0.545197	0.842686	5.57981	1	0.348805	1085.51	656.477	2370.99	high
hi_3	8	9	3.44691	15.2085	15.2085	0.536861	6.42049	2	2.78924	0.0460832	0.976824	0.262506	8.23116	0	0.899802	1063.43	574.761	2644.45	high
hi_3	8	10	2.84198	14.963	14.963	0.528196	5.38054	1.13793	2.04283	0.117301	0.968909	0.266813	8.18664	1	0.521019	1037.46	563.69	2843.04	high
lo_5	1	1	0.432909	1.6249	1.6249	0.057359	7.54737	3.11111	5.90549	0.00485548	0.319291	2.45697	3.90578	1	0.15616	128.107	37.5575	1014.73	low
lo_5	1	2	1.54788	6.87966	6.87966	0.242852	6.37376	2.3125	3.50529	0.0232182	0.656987	0.58031	6.31861	1	0.398209	220.079	83.825	886.077	low
lo_5	1	3	0.407365	1.53643	1.53643	0.0542359	7.51097	2.77778	4.2912	0.0126551	0.310477	2.59845	3.83357	1	0.145531	109.482	19.4428	553.003	low
lo_5	1	4	0.641418	2.38751	2.38751	0.084279	7.61065	2.58333	4.75932	0.00927608	0.387031	1.67218	4.44032	1	0.23527	116.803	58.2114	951.923	low
lo_5	1	5	1.99691	9.04661	9.04661	0.319345	6.25313	2.625	3.34994	0.0266004	0.753383	0.441307	6.92247	1	0.494463	193.514	39.4647	819.199	low
lo_5	1	6	1.38142	5.96129	5.96129	0.210434	6.56462	2.6	3.95851	0.0161214	0.611566	0.66971	6.02392	1	0.376987	192.562	15.7057	503.766	low
lo_5	1	7	0.0611893	0.41121	0.41121	0.0145157	4.21539	2.66667	4.2382	0.0131358	0.160622	9.70876	2.47051	1	0.00688545	77.0636	10.7939	715.476	low
lo_5	1	8	0.873975	3.46787	3.46787	0.122416	7.1394	2.83333	4.32941	0.0123229	0.466449	1.15124	5.02867	1	0.282101	133.898	9.68667	638.586	low
lo_5	1	9	0.568726	2.15574	2.15574	0.0760975	7.47365	2.08333	2.86884	0.0423527	0.367765	1.85196	4.29171	1	0.201164	82.8601	16.3405	1040.85	low
lo_5	1	10	0.673124	2.56445	2.56445	0.0905252	7.43577	3.2	4.71943	0.00951333	0.401116	1.5568	4.54741	1	0.235683	124.558	48.362	760.659	low
lo_5	1	11	4.23943	20.0284	20.0284	0.707003	5.99634	2.09091	2.50433	0.0636687	1.12098	0.199334	9.02224	1	0.965297	111.127	82.3628	906.175	low
lo_5	1	12	0.396359	1.514	1.514	0.0534442	7.41631	2.8	5.35819	0.0065005	0.308202	2.63695	3.81482	1	0.138053	104.321	23.451	627.288	low
lo_5	1	13	0.986295	3.95634	3.95634	0.139659	7.06218	3	4.62598	0.0101016	0.498218	1.0091	5.25448	1	0.311505	115.709	40.737	708.916	low
lo_5	1	14	20.2312	114.209	114.209	4.03158	5.01819	1.66197	2.34039	0.0780069	2.67685	0.0349564	16.1188	0	3.22625	177.874	57.3343	831.683	low
lo_5	1	15	9.57149	69.7947	69.7947	2.46375	3.88492	1.71053	1.91754	0.14183	2.09259	0.0572011	13.6785	1	0.914796	200.509	273.586	767.079	low
lo_5	1	16	1.20315	4.89589	4.89589	0.172825	6.96166	3.41667	5.59945	0.00569591	0.554228	0.815447	5.64126	1	0.369254	200.222	55.6399	787.794	low
lo_5	1	17	1.85508	7.51392	7.51392	0.265241	6.99391	4.46667	14.6652	0.000317057	0.686604	0.531325	6.5071	1	0.574624	142.216	31.394	674.885	low
lo_5	1	18	0.843692	3.37317	3.37317	0.119073	7.08552	2.38462	3.48571	0.0236116	0.460036	1.18356	4.98247	1	0.268231	116.423	31.4651	676.752	low
lo_5	1	19	2.36924	11.2734	11.2734	0.39795	5.9536	2.5	2.79831	0.0456364	0.841008	0.354138	7.44932	1	0.531801	153.217	89.7347	959.248	low
lo_5	1	20	0.261438	1.02678	1.02678	0.0362453	7.21301	2.66667	4.81434	0.00896168	0.253811	3.88822	3.35164	1	0.0861355	82.2706	30.5303	662.208	low
lo_5	1	21	0.794389	3.08906	3.08906	0.109044	7.28505	2.75	4.42826	0.011516	0.440236	1.29241	4.83846	1	0.26698	118.39	74.9835	692.179	low
lo_5	1	22	1.88781	8.71017	8.71017	0.307469	6.13983	2.47059	3.6534	0.0205073	0.739241	0.458353	6.83556	1	0.450663	162.282	113.961	911.187	low
lo_5	1	23	2.03064	9.10393	9.10393	0.321369	6.31872	2.70588	4.19632	0.013533	0.755766	0.438529	6.93706	1	0.51342	178.331	59.2479	618.047	low
lo_5	1	24	0.448348	1.67101	1.67101	0.0589865	7.60085	3.2	7.66202	0.00222315	0.323789	2.38918	3.94238	1	0.164029	111.118	56.8315	662.959	low
lo_5	1	25	0	0.616815	0.616815	0.0217736	0	2.27273	3.69653	0.0197978	0.196721	6.47251	2.82803	1	0	69.6788	65.1818	1217.07	low
lo_5	10	1	5.16456	25.5523	25.5523	0.901997	5.7257	1.51351	4.96693	0.00816086	1.26616	0.156242	9.78533	1	1.07219	387.669	1339.65	2355.98	low
lo_5	10	2	1.36279	6.05351	6.05351	0.213689	6.37745	2.1875	2.97021	0.0381628	0.616278	0.659508	6.05482	1	0.350998	498.276	1043.83	2239.18	low
lo_5	10	3	1.22646	5.17252	5.17252	0.18259	6.71702	2.46667	3.05638	0.0350248	0.569671	0.771836	5.74557	1	0.350419	345.592	1457.54	2193.51	low
lo_5	10	4	4.36799	21.5137	21.5137	0.759435	5.75164	1.86207	2.11708	0.105388	1.1618	0.185571	9.23998	1	0.915052	412.487	1470.01	2480.19	low
lo_5	10	5	52.1449	340.885	340.885	12.0333	4.3334	1.41985	3.61872	0.0211025	4.62463	0.0117117	23.2079	-1	6.20085	501.325	1527.44	2582.96	low
lo_5	10	6	3.75136	20.5567	20.5567	0.725653	5.16964	1.96	2.40061	0.0722831	1.13566	0.19421	9.10089	1	0.634879	435.997	1305.77	2543.39	low
lo_5	10	7	9.86994	54.0965	54.0965	1.90961	5.16857	1.4717	3.53291	0.0226779	1.84229	0.0738003	12.5648	1	1.66969	459.393	1167.76	2188.25	low
lo_5	10	8	0.592669	2.20683	2.20683	0.0779009	7.60798	3	3.95569	0.016156	0.372098	1.80909	4.32535	1	0.217236	369.089	228.36	1006.78	low
lo_5	10	9	1.98268	9.71826	9.71826	0.343054	5.77949	2	2.35866	0.0762081	0.780849	0.410808	7.08971	1	0.419384	436.607	1489.29	2241.64	low
lo_5	10	10	2.473	10.593	10.593	0.373933	6.61348	2.40909	6.16646	0.00426474	0.815235	0.376884	7.29634	1	0.68496	372.07	1501.92	2312.1	low
lo_5	10	11	0.726832	2.8199	2.8199	0.0995425	7.30172	2.5	4.28206	0.0127363	0.42062	1.41577	4.69364	1	0.245395	377.023	801.637	1652.26	low
lo_5	10	12	2.09924	9.29583	9.29583	0.328143	6.39734	1.63636	2.03594	0.118496	0.76369	0.429476	6.98546	1	0.544055	343.211	1633.46	2180.58	low
lo_5	10	13	1.51687	6.68901	6.68901	0.236122	6.42408	1.73684	2.4317	0.0695454	0.647819	0.59685	6.25969	1	0.396414	367.275	1621.86	2245.89	low
lo_5	10	14	0.770452	2.97317	2.97317	0.104953	7.34093	3	4.93034	0.00834393	0.4319	1.34279	4.77719	1	0.262923	429.407	488.737	1292.01	low
lo_5	2	1	0.422262	1.60372	1.60372	0.0566112	7.45897	3.11111	5.43255	0.00623718	0.317203	2.48943	3.88873	1	0.148772	129.182	20.6752	530.024	low
lo_5	2	2	0.0403813	0.320245	0.320245	0.0113047	3.57209	2.33333	3.30393	0.0277272	0.141747	12.4665	2.27297	1	0.00326293	84.6732	180.28	1717.23	low
lo_5	2	3	2.79308	13.9861	13.9861	0.49371	5.65733	2.78947	4.69133	0.00968525	0.936745	0.28545	8.00444	1	0.566093	357.065	86.6802	1842.45	low
lo_5	2	4	0.175714	0.736439	0.736439	0.0259963	6.75921	2.71429	4.08689	0.0146495	0.214952	5.42113	3.00016	1	0.050837	104.132	43.7563	1454.74	low
lo_5	2	5	0.993833	3.80431	3.80431	0.134292	7.40053	2.06667	3.74894	0.018979	0.488552	1.04942	5.1863	1	0.344683	120.658	64.2139	1295.38	low
lo_5	2	6	19.436	99.6174	99.6174	3.51649	5.52709	2.22917	3.0019	0.0369667	2.5	0.0400767	15.4008	-6	3.75994	120.209	1190.07	1814.07	low
lo_5	2	7	0.761007	2.94825	2.94825	0.104073	7.31223	2.41667	3.51138	0.0230976	0.430086	1.35414	4.7638	1	0.257673	136.108	134.615	1285.65	low
lo_5	2	8	1.38788	6.18684	6.18684	0.218395	6.35488	2.0625	2.44211	0.0686602	0.623028	0.645295	6.09895	1	0.354933	112.466	73.166	1818.7	low
lo_5	2	9	1.14514	4.53078	4.53078	0.159937	7.15997	2.46667	3.15464	0.031853	0.533162	0.881158	5.49739	1	0.37176	130.193	72.3111	1341.45	low
lo_5	2	10	0.373775	1.40559	1.40559	0.0496173	7.53315	3.375	5.72559	0.0053277	0.296963	2.84033	3.7215	1	0.134321	107.168	60.1906	1334.77	low
lo_5	2	11	6.31416	34.6749	34.6749	1.22403	5.15852	3.26087	2.62401	0.0553484	1.47496	0.115136	10.8336	1	1.06401	281.054	130.841	1601.76	low
lo_5	2	12	1.19678	4.83234	4.83234	0.170581	7.01586	2.5	3.35124	0.0265694	0.550619	0.826171	5.61674	1	0.373041	159.069	62.6576	1137.35	low
lo_5	2	13	11.78	75.6464	75.6464	2.67032	4.41148	1.30189	1.78679	0.175299	2.17855	0.0527763	14.0506	1	1.45177	320.469	257.269	1676.31	low
lo_5	2	14	2.45868	10.8622	10.8622	0.383434	6.41225	3.27778	6.49038	0.00365754	0.825527	0.367545	7.35763	1	0.640182	153.06	556.478	1476.29	low
lo_5	2	15	0.265518	1.03924	1.03924	0.0366851	7.23776	2.55556	4.38064	0.0118957	0.255347	3.8416	3.36515	1	0.0880813	97.2146	162.287	879.863	low
lo_5	2	16	1.46282	6.62421	6.62421	0.233835	6.25578	2.1875	2.66041	0.0531074	0.644674	0.602688	6.23941	1	0.362522	130.27	1191.32	1718.68	low
lo_5	2	17	1.04367	5.53762	5.53762	0.195478	5.33906	4	3.30388	0.0277285	0.589433	0.720947	5.87769	1	0.188397	173.768	92.486	734.371	low
lo_5	3	1	1.0041	4.22674	4.22674	0.149204	6.72975	2.14286	2.33637	0.0784108	0.514962	0.944543	5.37156	1	0.287977	151.919	669.368	3144.54	low
lo_5	3	2	5.91873	33.4376	33.4376	1.18035	5.0144	1.85294	2.91545	0.0403539	1.44841	0.119397	10.7031	1	0.942428	183.287	966.726	3759.64	low
lo_5	3	3	0.78352	3.11024	3.11024	0.109791	7.13644	2.5	3.36242	0.0263054	0.441743	1.28361	4.8495	1	0.252694	149.232	861.062	3033.11	low
lo_5	3	4	1.23219	5.37688	5.37688	0.189804	6.49189	2.21429	2.45843	0.0673022	0.580815	0.742501	5.82026	1	0.328851	156.429	719.017	2928.32	low
lo_5	3	5	107.921	722.674	722.776	25.5104	4.23049	1.16456	2.0684	0.113005	6.73355	0.0055244	29.8135	-12	12.2312	190.108	813.224	3378.11	low
lo_5	3	6	2.27821	10.451	10.451	0.368919	6.17538	2.11111	1.84441	0.159378	0.80975	0.382007	7.26358	1	0.550177	165.561	758.583	2973.36	low
lo_5	3	7	1.50808	6.59805	6.59805	0.232911	6.47494	2.17647	3.09387	0.0337672	0.643399	0.605078	6.23119	1	0.400385	200.113	702.305	2951.53	low
lo_5	3	8	4.2049	18.6527	18.6527	0.658441	6.38615	2.4	3.10767	0.0333192	1.08179	0.214035	8.81075	0	1.08596	149.959	670.622	3038.53	low
lo_5	3	9	1.59121	7.48152	7.48152	0.264098	6.02509	2	2.20741	0.0929715	0.685122	0.533626	6.49774	1	0.365793	156.487	1134.52	3146.84	low
lo_5	3	10	6.19394	30.9741	30.9741	1.09338	5.66493	1.96552	2.00022	0.124959	1.39403	0.128893	10.4335	0	1.25874	162.462	775.711	2956.89	low
lo_5	3	11	0.795067	3.1875	3.1875	0.112519	7.06609	2	2.57129	0.0588231	0.447196	1.2525	4.88932	1	0.251387	133.769	313.252	2226.34	low
lo_5	4	1	0.551894	2.07349	2.07349	0.0731943	7.54011	3	5.48989	0.00604378	0.360682	1.92541	4.23643	1	0.198697	116.225	85.7572	918.907	low
lo_5	4	2	0.434329	1.64235	1.64235	0.0579748	7.49168	2.88889	4.18947	0.0135995	0.321	2.43087	3.91971	1	0.154368	79.7489	98.0341	1432.55	low
lo_5	4	3	1.35025	5.0504	5.0504	0.178279	7.57377	3.07143	4.52719	0.0107774	0.562906	0.790499	5.69999	1	0.490476	92.3782	152.711	1344.2	low
lo_5	4	4	0.262021	1.04049	1.04049	0.0367291	7.13388	3	4.96889	0.0081512	0.2555	3.83699	3.36649	1	0.084444	74.9832	178.823	1069.23	low
lo_5	4	5	0.775014	2.9632	2.9632	0.104601	7.40924	3	5.04389	0.00779297	0.431175	1.3473	4.77184	1	0.269425	114.366	298.803	1507.03	low
lo_5	4	6	0.105402	0.544541	0.544541	0.0192223	5.48329	3.16667	4.93844	0.00830291	0.184837	7.33156	2.71295	1	0.0200683	79.6476	164.579	1255.02	low
lo_5	4	7	1.37515	5.75444	5.75444	0.203132	6.76976	3.23077	5.21016	0.00707044	0.600862	0.693783	5.95342	1	0.399097	175.102	40.956	1208.59	low
lo_5	4	8	9.33891	59.3263	59.3263	2.09422	4.45937	1.54	2.00015	0.124972	1.92929	0.0672945	12.9573	1	1.17605	310.732	150.884	1497.49	low
lo_5	4	9	0.664399	2.51586	2.51586	0.0888097	7.48115	3.6	6.46774	0.0036961	0.397297	1.58687	4.5185	1	0.235476	102.477	241.124	1487.25	low
lo_5	4	10	0.837918	3.06289	3.06289	0.10812	7.74989	2.5	2.74453	0.0483721	0.438368	1.30345	4.82476	1	0.318694	99.4837	37.5439	1092.12	low
lo_5	4	11	0.0216789	0.498436	0.498436	0.0175948	1.23212	4	12.817	0.000474947	0.176839	8.00973	2.63412	1	0.000208414	69.6025	203.18	1312.86	low
lo_5	4	12	0.694723	2.56695	2.56695	0.0906132	7.66691	3.75	14.9785	0.000297574	0.401311	1.55529	4.54888	1	0.258603	84.7607	265.016	1509.78	low
lo_5	4	13	0.437907	1.63612	1.63612	0.0577549	7.58217	2.7	5.0378	0.00782129	0.320391	2.44013	3.91475	1	0.159423	94.5255	49.0198	1275.25	low
lo_5	4	14	0.684939	2.628	2.628	0.0927685	7.38331	3.2	4.61414	0.0101795	0.406056	1.51915	4.58466	1	0.236448	102.661	249.532	1387.85	low
lo_5	4	15	0.429683	1.61493	1.61493	0.0570071	7.53736	3.22222	6.30133	0.00399672	0.31831	2.47214	3.89778	1	0.154585	106.704	45.8619	789.179	low
lo_5	4	16	0.663513	2.44857	2.44857	0.0864344	7.67649	2.07692	2.76828	0.0471379	0.391948	1.63048	4.47785	1	0.247603	83.8855	99.0774	1369.75	low
lo_5	4	17	2.18508	8.48089	8.48089	0.299375	7.2988	3.05263	5.87943	0.00492033	0.729447	0.470745	6.77505	1	0.737142	111.692	179.626	1341.64	low
lo_5	4	18	1.7154	6.65038	6.65038	0.234758	7.30709	3.41176	8.83882	0.00144816	0.645946	0.600317	6.24762	1	0.580011	130.644	146.224	1338.88	low
lo_5	4	19	0.170699	0.74267	0.74267	0.0262162	6.51118	2.625	4.93207	0.00833515	0.215859	5.37566	3.0086	1	0.0458281	82.245	211.081	1505.37	low
lo_5	4	20	0.361045	1.46042	1.46042	0.0515527	7.00342	4.625	10.8196	0.000789518	0.302699	2.73369	3.76928	1	0.112141	78.686	97.3891	1229.73	low
lo_5	4	21	1.01335	3.97004	3.97004	0.140143	7.23084	2.92308	5.31618	0.00665582	0.49908	1.00562	5.26054	1	0.335519	118.305	139.687	1274.06	low
lo_5	4	22	0.393432	1.48409	1.48409	0.0523885	7.50989	3.11111	5.71097	0.00536872	0.305143	2.69008	3.78953	1	0.140513	81.5416	208.736	1400.91	low
lo_5	4	23	1.08751	4.34013	4.34013	0.153207	7.09834	3.07692	5.88381	0.00490935	0.521824	0.919865	5.41917	1	0.346999	139.016	55.1453	1098.42	low
lo_5	4	24	0.209115	0.843603	0.843603	0.0297792	7.02218	2.28571	2.0152	0.122193	0.23006	4.73248	3.13915	1	0.0652996	67.3368	308.607	1519.72	low
lo_5	4	25	1.21004	4.69776	4.69776	0.165831	7.29682	3.33333	7.5111	0.00235988	0.542898	0.849838	5.56411	1	0.407988	116.177	344.146	1474.83	low
lo_5	4	26	1.68852	7.42047	7.42047	0.261942	6.44614	2.8125	5.0739	0.00765549	0.682321	0.538017	6.48001	1	0.44431	160.752	140.355	1258.23	low
lo_5	4	27	0.798843	2.91087	2.91087	0.102754	7.77435	4.27273	15.2816	0.000280217	0.42735	1.37153	4.74358	1	0.305753	85.774	105.804	1224.9	low
lo_5	4	28	0.00999972	0.264171	0.264171	0.00932524	1.07233	2.8	4.04657	0.0150917	0.128741	15.1127	2.13171	1	7.28157e-05	69.5896	407.533	1311.82	low
lo_5	4	29	4.26498	16.4584	16.4584	0.58098	7.34102	2.09677	3.14842	0.0320421	1.01617	0.242572	8.45073	1	1.4555	98.0182	312.535	1332.74	low
lo_5	4	30	0.281955	1.08784	1.08784	0.0384006	7.34247	3.28571	4.78154	0.00914739	0.261249	3.66998	3.4168	1	0.0962598	81.0641	190.086	1290.87	low
lo_5	4	31	4.06588	16.9668	16.9668	0.598927	6.78861	2.84211	2.53145	0.0616439	1.03175	0.235303	8.53687	1	1.18658	173.364	115.502	1107.51	low
lo_5	4	32	1.93243	8.46967	8.46967	0.298979	6.46341	2.55556	3.8836	0.0170725	0.728964	0.471368	6.77206	1	0.511221	136.102	184.615	1150.09	low
lo_5	4	33	1.47214	5.74572	5.74572	0.202824	7.2582	3.69231	6.25127	0.0040935	0.600406	0.694836	5.95041	1	0.491119	123.809	82.2594	1075.24	low
lo_5	4	34	0.160041	0.696564	0.696564	0.0245887	6.50873	2.375	4.12748	0.0142215	0.209052	5.73147	2.945	1	0.0429344	77.9589	160.866	1285.01	low
lo_5	4	35	0.549184	2.06976	2.06976	0.0730624	7.51665	3.1	5.06763	0.00768397	0.360357	1.92889	4.23388	1	0.196493	80.6719	211.054	1213.48	low
lo_5	4	36	0.740064	2.84981	2.84981	0.100598	7.35663	3	5.06757	0.00768423	0.422845	1.40091	4.71018	1	0.253635	110.204	255.081	1284.68	low
lo_5	4	37	0.447651	1.68596	1.68596	0.0595144	7.52172	3.33333	6.22574	0.00414406	0.325234	2.36799	3.9541	1	0.160382	104.816	82.5166	1004.71	low
lo_5	4	38	0.163894	0.699056	0.699056	0.0246767	6.64166	2.57143	3.28577	0.0281897	0.209425	5.71103	2.94851	1	0.0457824	67.2852	312.868	1065.67	low
lo_5	4	39	0.753713	2.70152	2.70152	0.0953638	7.90356	3.0625	14.3056	0.000341572	0.411697	1.47781	4.62702	1	0.298148	76.9059	171.098	1176.99	low
lo_5	4	40	0.520388	1.89406	1.89406	0.0668602	7.78323	3.2	6.29129	0.00401589	0.344722	2.10782	4.11052	1	0.199631	81.9822	58.5566	876.93	low
lo_5	4	41	0.467423	1.76696	1.76696	0.0623735	7.49394	3.22222	5.2514	0.00690518	0.332955	2.25944	4.01643	1	0.166231	105.498	90.39	883.879	low
lo_5	4	42	0.503015	1.87661	1.87661	0.0662444	7.59332	3.1	5.48279	0.00606731	0.343131	2.12742	4.09786	1	0.183664	83.3958	160.054	1189.84	low
lo_5	4	43	2.1389	8.32637	8.32637	0.293921	7.27712	1.7619	1.85571	0.156483	0.722771	0.479481	6.73365	1	0.717282	110.074	70.8747	981.099	low
lo_5	4	44	0.144141	0.644229	0.644229	0.0227413	6.33831	2.71429	4.1936	0.0135593	0.201045	6.19708	2.86932	1	0.0366705	69.5474	85.3578	1234.1	low
lo_5	4	45	1.23074	4.65664	4.65664	0.164379	7.48721	2.83333	2.58651	0.0577906	0.540517	0.857343	5.54783	1	0.436907	95.6998	116.947	1155.81	low
lo_5	4	46	0.79327	2.90837	2.90837	0.102666	7.72673	2.9	3.43697	0.0246304	0.427167	1.3727	4.74223	1	0.299912	86.976	78.1264	1125.05	low
lo_5	4	47	2.17013	8.6354	8.6354	0.30483	7.11916	2.59091	5.64624	0.00555547	0.736062	0.462322	6.81595	1	0.696506	103.19	162.633	1156.26	low
lo_5	4	48	1.65805	6.65786	6.65786	0.235022	7.05485	2.57895	4.60551	0.0102368	0.646309	0.599643	6.24996	1	0.522582	108.024	107.931	1120.69	low
lo_5	4	49	0.0842553	0.463545	0.463545	0.0163632	5.14908	2.28571	3.60105	0.0214148	0.170537	8.61261	2.57116	1	0.0141461	71.879	130.282	938.621	low
lo_5	4	50	0.454665	1.70091	1.70091	0.0600422	7.57243	2.6	4.27431	0.0128056	0.326674	2.34717	3.96576	1	0.165099	91.074	145.893	1170.41	low
lo_5	4	51	1.13621	4.23048	4.23048	0.149336	7.60843	3.42857	7.98192	0.00196642	0.51519	0.943709	5.37315	1	0.416514	92.4218	135.866	1066.4	low
lo_5	4	52	0	0.0573201	0.0573201	0.0020234	0	1.2	1.24375	0.519757	0.059969	69.6498	1.28096	1	0	59.9783	61.413	1074.07	low
lo_5	4	53	0.489208	1.84172	1.84172	0.0650128	7.5248	3	5.65592	0.005527	0.339926	2.16772	4.0723	1	0.175414	95.115	109.834	1102.34	low
lo_5	4	54	0	0.0573201	0.0573201	0.0020234	0	1.2	1.24375	0.519757	0.059969	69.6498	1.28096	1	0	64.6304	154.522	1357.5	low
lo_5	4	55	0.309776	1.19375	1.19375	0.0421395	7.35119	3	4.85012	0.00876481	0.273672	3.34435	3.52428	1	0.106009	92.1148	45.476	922.101	low
lo_5	4	56	0.46153	1.74203	1.74203	0.0614938	7.50531	2.7	4.83055	0.00887177	0.330599	2.29177	3.99746	1	0.164633	110.833	71.6037	935.572	low
lo_5	5	1	114.924	700.934	700.956	24.743	4.64471	1.992	2.35165	0.076892	6.6315	0.00569573	29.5115	-8	15.7004	200.974	814.675	2972.29	low
lo_5	5	2	0.667843	2.57941	2.57941	0.091053	7.33466	1.84615	2.31625	0.0804713	0.402284	1.54777	4.55623	1	0.227517	149.34	959.74	2856.51	low
lo_5	5	3	5.95917	32.6064	32.6064	1.15101	5.17735	1.93103	3.10548	0.0333898	1.43029	0.12244	10.6137	1	1.01154	162.335	1181.44	3424.88	low
lo_5	5	4	0.565915	2.17567	2.17567	0.0768013	7.36856	1.42857	1.59487	0.246502	0.369462	1.83499	4.3049	1	0.194579	123.482	948.498	2908.15	low
lo_5	5	5	1.19116	5.21489	5.21489	0.184085	6.47068	2.2	2.79087	0.0460025	0.571999	0.765565	5.76121	1	0.315828	194.745	543.8	2324.85	low
lo_5	5	6	3.06959	14.9456	14.9456	0.52758	5.81824	1.62963	1.63443	0.229036	0.968344	0.267124	8.18345	1	0.658027	151.95	1264.4	3329.41	low
lo_5	5	7	4.14863	19.5412	19.5412	0.689804	6.01422	1.43333	1.35068	0.405828	1.10726	0.204304	8.94848	1	0.950266	150.009	1111.37	3282.41	low
lo_5	5	8	1.08828	3.90151	3.90151	0.137723	7.90195	1.52174	5.28979	0.00675591	0.494754	1.02328	5.2301	1	0.43032	143.305	582.111	2352.13	low
lo_5	5	9	0.435337	1.66353	1.66353	0.0587226	7.41345	2.7	4.39115	0.0118105	0.323064	2.39992	3.93649	1	0.151512	154.319	711.637	2166.93	low
lo_5	5	10	0.852007	2.94576	2.94576	0.103985	8.19354	1.41176	2.09816	0.108263	0.429904	1.35528	4.76246	1	0.362216	124.698	1465.85	3061.15	low
lo_5	5	11	12.4388	67.1331	67.1331	2.3698	5.24889	1.62295	4.82895	0.00888059	2.0523	0.059469	13.5024	0	2.17018	168.667	814.588	2795.97	low
lo_5	5	12	3.39709	12.0447	12.0447	0.425178	7.98981	1.2963	1.38155	0.379231	0.869303	0.33146	7.61549	-1	1.37329	132.877	1185.81	2880.57	low
lo_5	5	13	2.68827	14.2976	14.2976	0.504707	5.3264	1.78261	1.93989	0.136983	0.94712	0.27923	8.06344	1	0.482972	151.379	1211.81	2902.85	low
lo_5	5	14	4.26237	23.0253	23.0253	0.812791	5.24412	1.6129	2.09201	0.109222	1.20192	0.173389	9.45149	1	0.742297	192.518	870.499	2522.25	low
lo_5	5	15	8.02985	40.24	40.24	1.42047	5.65295	1.66667	1.91188	0.143093	1.58892	0.0992132	11.3846	0	1.62495	173.248	918.963	2477.11	low
lo_5	5	16	0.569386	2.20558	2.20558	0.0778569	7.31323	2.25	3.34322	0.0267611	0.371993	1.81011	4.32454	1	0.192844	144.34	759.994	2492.45	low
lo_5	6	1	5.72326	26.8719	26.8719	0.948579	6.03351	1.4375	1.46278	0.319494	1.29844	0.148569	9.95096	0	1.31936	157.027	953.483	3087.99	low
lo_5	6	2	0.834565	3.11647	3.11647	0.110011	7.58617	2.15385	2.35518	0.0765473	0.442185	1.28104	4.85273	1	0.304149	123.291	947.206	3023.23	low
lo_5	6	3	3.56352	20.2589	20.2589	0.71514	4.98296	1.73077	1.57676	0.255095	1.12741	0.197065	9.05672	1	0.560318	168.8	1251.45	3532.29	low
lo_5	6	4	107.452	792.176	793.481	27.9638	3.84253	1.54331	2.57779	0.0583789	7.04991	0.00503971	30.7402	1	10.0469	186.171	954.277	3398.46	low
lo_5	6	5	1.60519	6.30895	6.30895	0.222706	7.20767	1.88889	2.05096	0.115912	0.629146	0.632805	6.13882	1	0.528077	133.258	1231.4	3261.64	low
lo_5	6	6	5.43799	29.723	29.723	1.04922	5.18288	1.5	2.75513	0.047816	1.36559	0.134318	10.2911	0	0.925041	155.923	971.201	3230.41	low
lo_5	6	7	3.91355	21.6483	21.6483	0.764186	5.1212	2.69565	3.92512	0.0165364	1.16543	0.184418	9.2592	1	0.649973	781.38	215.411	1177.68	low
lo_5	6	8	2.41982	11.4341	11.4341	0.403625	5.99522	1.47826	1.45203	0.326641	0.846982	0.34916	7.48456	1	0.550774	141.014	1035.74	3158.89	low
lo_5	6	9	2.51274	12.4796	12.4796	0.44053	5.7039	1.75	1.79249	0.173631	0.884857	0.319909	7.70606	1	0.517693	154.535	565.09	3005.04	low
lo_5	6	10	7.9049	39.1808	39.1808	1.38308	5.71542	1.46	4.05177	0.0150337	1.56787	0.101895	11.2838	1	1.63521	144.667	1060.11	3105.02	low
lo_5	6	11	1.75013	8.66905	8.66905	0.306017	5.71906	1.55	1.71968	0.196632	0.737494	0.460528	6.82479	1	0.362494	140.432	814.309	3288.36	low
lo_5	6	12	1.64017	7.28838	7.28838	0.25728	6.37503	1.52381	1.75558	0.184815	0.676221	0.547767	6.44133	1	0.422117	139.876	1205.35	3133.48	low
lo_5	6	13	1.85409	8.64288	8.64288	0.305094	6.07712	1.61905	1.92649	0.139861	0.73638	0.461922	6.81792	1	0.433617	144.558	896.482	2552.4	low
lo_5	6	14	3.0431	17.7705	17.7705	0.627298	4.85112	1.69231	1.9147	0.142461	1.0559	0.224661	8.66959	1	0.453503	167.646	1030.22	3209.55	low
lo_5	6	15	1.20205	5.29713	5.29713	0.186989	6.42845	1.9375	2.40204	0.0721537	0.576492	0.753679	5.79134	1	0.314569	145.636	323.524	2552.21	low
lo_5	6	16	2.88571	12.5892	12.5892	0.4444	6.49349	1.6087	1.52957	0.279441	0.888736	0.317123	7.72856	1	0.770532	142.38	1089.76	2615	low
lo_5	6	17	1.55922	6.90085	6.90085	0.2436	6.40073	2.71429	3.13371	0.0324954	0.657997	0.578528	6.32508	1	0.404526	226.606	180.854	1600.28	low
lo_5	7	1	25.7043	129.885	129.885	4.58494	5.60625	1.73333	3.55184	0.0223172	2.85465	0.0307375	16.8249	-2	5.11602	84.6348	1027.96	2912.48	low
lo_5	7	2	1.76094	8.04725	8.04725	0.284068	6.19902	2	2.13858	0.102241	0.710553	0.496112	6.65755	1	0.428521	82.5759	755.658	2654.82	low
lo_5	7	3	0.240377	0.956997	0.956997	0.033782	7.11555	2.75	4.32196	0.0123868	0.245035	4.17173	3.27393	1	0.0770711	72.3451	289.743	703.609	low
lo_5	7	4	1.65692	7.34445	7.34445	0.259259	6.39098	2.11111	2.73495	0.0488822	0.678817	0.543585	6.45781	1	0.428567	92.905	1175.01	2681.41	low
lo_5	7	5	9.85827	55.7227	55.866	1.96701	5.01181	2.77419	6.40021	0.00381432	1.86977	0.0716466	12.6894	2	1.56809	84.8664	1239.85	2971.28	low
lo_5	7	6	1.2306	6.29525	6.29525	0.222222	5.53769	10.625	26.701	5.25315e-05	0.628462	0.634183	6.13437	1	0.238976	221.46	426.316	1773.5	low
lo_5	7	7	2.47843	12.3836	12.3836	0.437143	5.66961	1.78261	2.76557	0.0472765	0.881449	0.322388	7.68626	1	0.504503	87.3236	1063.93	3020.72	low
lo_5	7	8	1.55866	5.80803	5.80803	0.205023	7.60238	1.80952	1.81576	0.167042	0.603653	0.687383	5.97184	1	0.570469	75.9637	743.582	1809.59	low
lo_5	7	9	1.69572	7.65099	7.65099	0.27008	6.27858	2	2.22026	0.0913672	0.692838	0.521806	6.54643	1	0.423308	76.7186	1094.08	2516.22	low
lo_5	7	10	132.078	852.962	853.603	30.1096	4.38658	1.19298	1.79999	0.171469	7.3154	0.00468055	31.5071	-3	16.094	95.3916	972.298	2056.4	low
lo_5	7	11	0.0299626	0.206851	0.206851	0.00730184	4.10343	2.4	3.06444	0.0347493	0.11392	19.3005	1.9648	1	0.00319487	63.5723	88.1446	403.096	low
lo_5	7	12	0.0278245	0.28037	0.28037	0.00989707	2.81138	1.85714	2.96174	0.038491	0.132629	14.2395	2.17442	1	0.00139267	57.1556	728.271	1361.39	low
lo_5	7	13	2.24987	10.9918	10.9918	0.388009	5.79849	2.44444	2.88117	0.0418113	0.830437	0.363212	7.38677	1	0.479036	105.864	799.782	1641.17	low
lo_5	8	1	1.9591	8.51703	8.51703	0.300651	6.51619	2.72222	4.53252	0.0107394	0.730999	0.468748	6.78466	1	0.526774	518.363	745.972	1457.81	low
lo_5	8	2	0.744553	2.94077	2.94077	0.103809	7.17231	2.5	3.66886	0.0202491	0.42954	1.35758	4.75977	1	0.242546	478.285	615.896	901.328	low
lo_5	8	3	2.20763	11.3319	11.3319	0.400018	5.51884	2.05263	2.55035	0.0602836	0.843189	0.352308	7.4622	1	0.425798	603.123	801.51	1340.9	low
lo_5	8	4	1.5566	6.99306	6.99306	0.246855	6.30574	2.4375	3.11164	0.033192	0.662379	0.5709	6.35313	1	0.391951	497.928	996.759	1226.65	low
lo_5	8	5	14.2043	92.3789	92.3789	3.26097	4.35586	2.15517	3.20169	0.0304694	2.40746	0.043217	15.0184	1	1.70667	663.445	854.176	1394.63	low
lo_5	8	6	0.98517	3.99496	3.99496	0.141022	6.98592	2.83333	4.15202	0.0139708	0.500644	0.999342	5.27153	1	0.304467	522.161	1053.16	1196.11	low
lo_5	8	7	2.79239	13.8079	13.8079	0.48742	5.72891	2	2.44408	0.0684943	0.930759	0.289134	7.97031	1	0.580365	685.967	408.821	1035.98	low
lo_5	8	8	1.05099	4.32518	4.32518	0.152679	6.88366	2.42857	3.64762	0.0206049	0.520925	0.923045	5.41294	1	0.315368	494.964	903.499	1202.25	low
lo_5	8	9	3.41677	15.0652	15.0652	0.531803	6.42488	3.66667	13.7703	0.000382978	0.972212	0.265003	8.20523	1	0.893153	471.295	565.044	910.477	low
lo_5	8	10	2.61457	12.9369	12.9369	0.456673	5.72525	2.57895	3.81678	0.0179849	0.900924	0.308601	7.79906	1	0.542712	757.321	802.533	1072.14	low
lo_5	8	11	5.22751	25.409	25.409	0.896938	5.82817	2.875	3.06113	0.0348623	1.2626	0.157123	9.76701	1	1.12445	541.97	858.06	668.27	low
lo_5	8	12	5.34732	28.2526	28.2526	0.997317	5.36171	3.42308	7.98865	0.00196146	1.33138	0.141309	10.1186	1	0.973472	653.174	1048.72	1278.52	low
lo_5	8	13	1.362	5.8641	5.8641	0.207003	6.57965	2.6	3.93926	0.016359	0.60656	0.68081	5.991	1	0.373392	473.042	760.704	815.64	low
lo_5	8	14	1.34902	5.85912	5.85912	0.206827	6.52246	2.53333	3.7477	0.0189979	0.606302	0.681389	5.9893	1	0.363431	508.774	780.822	786.841	low
lo_5	8	15	0	0.0897185	0.0897185	0.00316706	0	1.6	1.98529	0.127798	0.0750264	44.4985	1.48728	1	0	314.722	7.47222	476.069	low
lo_5	8	16	3.7687	18.5892	18.5892	0.656198	5.74324	1.82143	2.18134	0.0963457	1.07995	0.214767	8.80073	1	0.787205	493.809	956.89	1050.29	low
lo_5	8	17	2.06003	10.2167	10.2167	0.360649	5.712	2.15789	3.07594	0.0343609	0.800623	0.390766	7.2089	1	0.425628	584.689	1070.91	1035.52	low
lo_5	8	18	0.772899	3.00308	3.00308	0.106009	7.29091	3	4.66768	0.00983326	0.434066	1.32942	4.79315	1	0.260176	433.401	602.917	1048	low
lo_5	8	19	1.24759	5.42548	5.42548	0.191519	6.51418	2.2	3.32724	0.0271487	0.583434	0.73585	5.83774	1	0.335254	483.967	458.476	790.767	low
lo_5	8	20	1.69189	7.02296	7.02296	0.247911	6.82458	3.23077	3.37716	0.0259623	0.663794	0.568469	6.36218	1	0.499005	508.141	1043.66	806.811	low
lo_5	8	21	5.38197	29.237	29.237	1.03207	5.21475	2.67742	4.63526	0.010041	1.35438	0.136551	10.2347	1	0.926806	602.253	961.051	1097.75	low
lo_5	8	22	1.62667	7.49149	7.49149	0.26445	6.15114	2.29412	3.34441	0.0267327	0.685578	0.532916	6.50062	1	0.389755	554.054	941.179	697.771	low
lo_5	8	23	0.0225016	0.259187	0.259187	0.00914929	2.45938	2	2.65304	0.0535511	0.12752	15.4033	2.11821	1	0.000861875	320.856	39.6442	645.226	low
lo_5	8	24	0.565399	2.14452	2.14452	0.0757016	7.46879	2.72727	5.0477	0.00777534	0.366807	1.86164	4.28426	1	0.199727	444.496	703.872	490.472	low
lo_5	8	25	0.579085	2.23175	2.23175	0.0787807	7.3506	3.90909	12.405	0.000523855	0.374193	1.78888	4.34157	1	0.198139	388.804	485.732	382.898	low
lo_5	9	1	6.78644	36.1366	36.1366	1.27562	5.3201	1.34211	1.42744	0.343816	1.50573	0.110479	10.9837	0	1.21636	192.731	1165.71	3601.09	low
lo_5	9	2	29.5784	184.187	184.187	6.5018	4.54925	2.78125	5.18834	0.00716004	3.3994	0.0216754	18.9025	1	3.87646	222.115	1124.59	3685.77	low
lo_5	9	3	0.763581	2.99435	2.99435	0.105701	7.22399	2.33333	3.06057	0.0348814	0.433436	1.33329	4.7885	1	0.252342	177.752	453.151	2517.96	low
lo_5	9	4	75.711	481.479	482.497	16.9962	4.45458	1.36765	2.67694	0.0521296	5.49619	0.00829181	26.039	-5	9.51377	212.669	1075.73	3194.71	low
lo_5	9	5	22.5057	150.72	150.72	5.3204	4.23008	1.57534	2.99893	0.0370766	3.07509	0.0264885	17.6803	1	2.55018	338.612	954.626	1757.34	low
lo_5	9	6	0.188217	0.767591	0.767591	0.027096	6.9463	4	3.63611	0.0208012	0.219451	5.20112	3.04188	1	0.0575104	173.787	92.3149	539.068	low
lo_5	9	7	0.00989275	0.206851	0.206851	0.00730184	1.35483	1.83333	2.38484	0.0737266	0.11392	19.3005	1.9648	1	0.000114992	132.133	1005.53	3007.36	low
lo_5	9	8	8.49263	43.7128	43.7128	1.54306	5.50375	2.13889	2.91061	0.0405554	1.65607	0.091331	11.7031	1	1.62907	186.028	952.107	2966.93	low
lo_5	9	9	3.2623	13.8603	13.8603	0.489267	6.66773	1.72	1.70371	0.202216	0.932521	0.288042	7.98036	1	0.918462	182.857	983.909	2667.29	low
lo_5	9	10	2.61314	11.3494	11.3494	0.400633	6.52253	2.47619	5.15373	0.00730523	0.843838	0.351767	7.46603	1	0.704005	249.578	368.54	1156.3	low
lo_5	9	11	0.979642	3.82176	3.82176	0.134908	7.26155	2.15385	2.2909	0.0831726	0.489671	1.04463	5.19422	1	0.32712	167.861	944.823	2619.16	low
lo_6	1	1	1.80479	8.51578	8.51578	0.300607	6.00381	2.11111	2.24622	0.0882358	0.730946	0.468816	6.78433	1	0.411966	84.4236	575.004	1572.11	low
lo_6	1	2	4.09926	20.6789	20.6789	0.729964	5.6157	1.65517	1.94502	0.135902	1.13903	0.193064	9.11887	1	0.818642	76.7538	699.701	2138.02	low
lo_6	1	3	6.548	38.4842	38.4842	1.35849	4.82004	2.41379	2.39621	0.0726813	1.55387	0.103739	11.2166	1	0.963366	89.7807	665.481	2255.42	low
lo_6	1	4	92.7627	608.18	608.241	21.4688	4.32082	1.48227	2.75519	0.0478127	6.17716	0.00656439	28.1477	-3	10.967	95.5673	618.739	2379.4	low
lo_6	1	5	3.89504	20.2253	20.2253	0.713953	5.4556	1.71429	1.8133	0.167724	1.12647	0.197393	9.05171	1	0.73414	80.395	825.444	2397.31	low
lo_6	1	6	9.18767	47.9408	47.9408	1.69231	5.42907	1.16981	1.58384	0.251688	1.73431	0.0832763	12.0689	0	1.71489	79.1943	427.652	1858.11	low
lo_6	10	1	1.35213	6.4373	6.4373	0.227237	5.9503	2.76923	2.2563	0.0870585	0.635514	0.620188	6.18017	1	0.303162	72.4342	1297.59	603.696	low
lo_6	10	2	5.40707	23.2857	23.2857	0.821985	6.57807	1.55556	3.79666	0.0182723	1.2087	0.17145	9.48699	1	1.48163	85.6769	1081.39	2134.67	low
lo_6	10	3	0.878951	3.46164	3.46164	0.122196	7.19297	1.85714	2.31858	0.0802293	0.46603	1.15331	5.02566	1	0.28798	67.671	1742.8	2268.22	low
lo_6	10	4	0.156179	0.696564	0.696564	0.0245887	6.35165	2.375	3.87266	0.0172175	0.209052	5.73147	2.945	1	0.0399004	61.9052	1579.4	1245.15	low
lo_6	10	5	0.717356	2.74389	2.74389	0.0968593	7.40616	1.47059	2.11679	0.10543	0.414912	1.45499	4.65109	1	0.249174	69.4995	2080.97	2563.8	low
lo_6	10	6	4.01568	17.6571	17.6571	0.623295	6.44265	1.61538	1.44562	0.331006	1.05253	0.226104	8.65111	-1	1.05553	75.3919	2152	2891.44	low
lo_6	10	7	4.31322	17.3107	17.3107	0.611067	7.05851	1.37143	1.56907	0.258866	1.04215	0.230628	8.59416	1	1.36084	90.2512	1014.88	2361.99	low
lo_6	10	8	2.57565	10.5045	10.5045	0.37081	6.94601	1.42857	2.63434	0.0546996	0.811823	0.380058	7.27597	1	0.786935	78.9661	1508.52	1839.12	low
lo_6	10	9	0.335934	1.39437	1.39437	0.0492214	6.82496	1.83333	1.96808	0.131181	0.295776	2.86317	3.71158	1	0.0990915	62.9258	1706.05	1316.26	low
lo_6	10	10	2.13127	8.61796	8.61796	0.304214	7.00581	1.80952	2.00859	0.123404	0.735318	0.463258	6.81136	1	0.662423	88.2877	874.423	1987.9	low
lo_6	10	11	35.1865	290.071	290.903	10.2395	3.43635	3.1194	5.79551	0.00513717	4.26604	0.0137633	21.9921	2	2.63118	155.064	669.65	1721.34	low
lo_6	10	12	22.1157	134.895	134.895	4.76181	4.6444	1.50617	2.84	0.0436562	2.90919	0.0295958	17.0385	1	3.02093	90.0819	1730.78	2879.52	low
lo_6	10	13	0	0.041121	0.041121	0.00145157	0	1	1	1	0.0507931	97.0876	1.14671	1	0	61.2424	938.273	1119.42	low
lo_6	10	14	0.172409	1.01556	1.01556	0.0358494	4.80926	2.3	4.83528	0.00884576	0.252422	3.93115	3.3394	1	0.025252	64.8245	1431.91	1741.51	low
lo_6	10	15	0.252163	1.06291	1.06291	0.0375209	6.72061	1.46154	2.34038	0.0780085	0.258239	3.75603	3.39051	1	0.0721242	64.1653	1374.14	2240.31	low
lo_6	10	16	0.0435763	0.304046	0.304046	0.0107328	4.0601	2	2.24849	0.0879689	0.138116	13.1307	2.23398	1	0.00454888	60.5697	1323.41	1650.49	low
lo_6	10	17	1.65813	7.57623	7.57623	0.267441	6.19997	1.89474	2.19013	0.0951902	0.689445	0.526956	6.52504	1	0.403625	77.2794	1603.24	2318.14	low
lo_6	10	18	12.8841	61.1357	61.1357	2.15809	5.97015	2.97778	10.7064	0.000814834	1.95849	0.0653029	13.0877	0	2.90808	80.8973	1461.63	2435.35	low
lo_6	10	19	1.15862	5.00554	5.00554	0.176696	6.55715	1.70588	2.04278	0.117311	0.560401	0.797583	5.68306	1	0.315465	77.5753	1017.15	1907.46	low
lo_6	10	20	10.8489	56.4678	56.4678	1.99331	5.44265	1.51852	1.88142	0.150157	1.88223	0.0707011	12.7458	0	2.03511	78.8372	1670.41	2681.95	low
lo_6	10	21	2.05054	8.68899	8.68899	0.306721	6.68537	2.14286	2.50216	0.0638341	0.738342	0.459471	6.83002	1	0.580364	88.298	720.386	1727.46	low
lo_6	10	22	1.44594	5.24978	5.24978	0.185317	7.80254	1.3913	2.20952	0.0927055	0.573909	0.760477	5.77403	1	0.557448	69.704	1330.71	1811.61	low
lo_6	10	23	0.756187	2.93828	2.93828	0.103721	7.29057	2.83333	4.65434	0.00991801	0.429358	1.35873	4.75843	1	0.254526	103.951	468.278	944.637	low
lo_6	10	24	6.22021	24.7025	24.7025	0.871998	7.13329	1.33333	6.34863	0.00390805	1.24493	0.161617	9.67563	1	2.00431	73.3642	1384.13	2210.88	low
lo_6	10	25	0.792485	3.11149	3.11149	0.109835	7.2152	2.07143	3.53684	0.0226024	0.441832	1.2831	4.85015	1	0.261257	85.0344	1306.12	1437.25	low
lo_6	10	26	1.40154	8.11205	8.11205	0.286355	4.89442	3.83333	3.59468	0.0215288	0.713408	0.492149	6.67537	1	0.212613	103.753	1521.61	2022.62	low
lo_6	10	27	0.541754	1.9601	1.9601	0.0691915	7.82977	3.11111	3.60179	0.0214016	0.350681	2.0368	4.15775	1	0.21032	69.4291	1460.52	1915.64	low
lo_6	10	28	27.1755	132.78	132.78	4.68712	5.79792	1.85526	4.5222	0.0108131	2.88628	0.0300674	16.9489	0	5.785	86.9259	1427.75	2570.74	low
lo_6	10	29	1.73311	9.97869	9.97869	0.352248	4.92015	3.92308	4.97901	0.00810161	0.791243	0.400086	7.15248	1	0.265684	170.04	947.454	1271.37	low
lo_6	10	30	0	0.041121	0.041121	0.00145157	0	1	1	1	0.0507931	97.0876	1.14671	1	0	57.9697	1570.64	986.333	low
lo_6	10	31	0.855466	3.43547	3.43547	0.121272	7.0541	2.53846	3.66876	0.0202507	0.464265	1.16209	5.01296	1	0.269567	94.7301	790.622	765.177	low
lo_6	10	32	3.77561	16.2602	16.2602	0.573986	6.57787	2.61538	3.73699	0.0191617	1.01003	0.245528	8.41669	1	1.03452	86.6958	1098.39	2152.03	low
lo_6	10	33	0.444363	1.96508	1.96508	0.0693675	6.40593	3.44444	4.84063	0.00881645	0.351126	2.03164	4.16127	1	0.115474	70.9334	1028.15	2122.32	low
lo_6	10	34	5.18883	44.5116	44.5116	1.57126	3.30234	2.44	2.47263	0.0661488	1.67113	0.0896921	11.774	1	0.358338	150.334	1056.39	1594.15	low
lo_6	10	35	0.410121	1.55886	1.55886	0.0550277	7.45299	3.22222	5.12172	0.00744309	0.312735	2.56106	3.85213	1	0.144263	84.7818	138.07	814.189	low
lo_6	10	36	4.11035	15.3755	15.3755	0.542755	7.57313	1.44118	3.07092	0.0345299	0.982172	0.259656	8.26118	-1	1.49283	68.572	1288.99	2051.86	low
lo_6	10	37	1.49488	5.21862	5.21862	0.184217	8.11478	1.57143	1.83189	0.162668	0.572204	0.765017	5.76259	0	0.623364	67.0141	1630.25	2071.31	low
lo_6	10	38	2.42651	9.18991	9.18991	0.324404	7.47992	1.65217	1.81301	0.167802	0.759327	0.434426	6.95883	1	0.859721	71.2156	1726.97	2299.74	low
lo_6	10	39	0	0.041121	0.041121	0.00145157	0	1	1	1	0.0507931	97.0876	1.14671	1	0	61.2424	1052.45	824.03	low
lo_6	10	40	1.7202	6.56939	6.56939	0.231899	7.41786	1.6	1.57108	0.257873	0.642	0.607718	6.22215	1	0.5994	68.9266	1317.73	1943.67	low
lo_6	10	41	1.82923	6.65661	6.65661	0.234978	7.78468	1.65385	2.1656	0.0984613	0.646249	0.599755	6.24957	1	0.701991	66.1849	1093.41	1669.76	low
lo_6	10	42	2.19091	9.44412	9.44412	0.333377	6.57185	1.32	1.29652	0.458839	0.769757	0.422733	7.02241	1	0.599212	69.6025	1496.21	2159.13	low
lo_6	10	43	0.053553	0.376319	0.376319	0.0132841	4.03137	2.14286	3.90605	0.0167798	0.153657	10.6089	2.39856	1	0.00551151	63.7053	635.904	971.997	low
lo_6	11	1	5.2334	28.9018	28.9018	1.02023	5.12961	2.16667	2.4859	0.0650951	1.34659	0.138134	10.1955	1	0.872034	439.35	57.9953	1029.62	low
lo_6	11	2	2.49055	12.8746	12.8746	0.454473	5.48007	2.52941	3.05411	0.0351031	0.898752	0.310094	7.78652	1	0.47364	510.611	57.7862	925.131	low
lo_6	11	3	6.31974	39.683	39.683	1.40081	4.51149	1.84375	2.20271	0.0935684	1.57788	0.100606	11.3318	1	0.814554	479.923	55.9599	1184.76	low
lo_6	11	4	0.468406	1.7196	1.7196	0.060702	7.71647	2.88889	4.16519	0.0138387	0.328464	2.32166	3.98023	1	0.17662	285.021	29.3986	662.657	low
lo_6	11	5	0.53561	2.01617	2.01617	0.0711709	7.52569	2.9	4.69744	0.00964755	0.355662	1.98015	4.19702	1	0.192098	332.808	37.6897	329.345	low
lo_6	11	6	0.779715	3.00806	3.00806	0.106185	7.34302	3	4.80793	0.00899756	0.434426	1.32721	4.7958	1	0.266235	378.103	105.756	714.007	low
lo_6	11	7	0.697423	2.67037	2.67037	0.0942641	7.3986	3.2	4.79383	0.00907719	0.409316	1.49505	4.60917	1	0.241756	299.561	89.8367	780.432	low
lo_6	11	8	2.39425	12.4509	12.4509	0.439518	5.44745	1.73913	2.28956	0.0833192	0.88384	0.320646	7.70016	1	0.449922	332.754	536.955	1377.61	low
lo_6	11	9	6.57663	39.0201	39.0201	1.37741	4.77464	2.06897	2.85426	0.0430051	1.56465	0.102315	11.2684	1	0.949435	377.509	591.057	1282.89	low
lo_6	11	10	2.6414	12.7301	12.7301	0.449371	5.878	2.88235	3.60476	0.0213486	0.893692	0.313615	7.75727	1	0.57793	474.435	473.043	1315.96	low
lo_6	12	1	24.7477	179.327	179.327	6.33025	3.90943	1.77419	3.74346	0.0190626	3.35426	0.0222628	18.7347	1	2.3952	65.6747	1323.44	3060.02	low
lo_6	12	2	112.521	744.513	745.101	26.2813	4.28142	1.92373	2.59917	0.0569501	6.83453	0.00536235	30.1108	-10	13.0615	62.5751	1215.58	2569.12	low
lo_6	12	3	3.91635	17.1998	17.1998	0.607152	6.45035	1.65385	1.55226	0.267364	1.03881	0.232116	8.57577	0	1.03188	51.4948	901.775	1942.19	low
lo_6	12	4	17.5324	115.124	115.22	4.06387	4.31421	2.16	3.70418	0.0196753	2.68754	0.0346786	16.1617	0	2.06645	70.9612	1318.15	2864.1	low
lo_6	12	5	0.199619	0.809958	0.809958	0.0285915	6.98176	1.88889	2.49445	0.0644283	0.225426	4.92906	3.09685	1	0.0616189	41.1492	306.718	1197.75	low
lo_6	12	6	6.9442	47.3726	47.3726	1.67225	4.1526	1.675	1.71143	0.199492	1.724	0.0842752	12.021	1	0.758303	61.1085	1426.4	2577.19	low
lo_6	12	7	22.8703	148.549	148.549	5.24378	4.36143	1.14474	2.69923	0.0508487	3.05287	0.0268756	17.595	-1	2.75493	62.4315	1281.9	2785.86	low
lo_6	12	8	0.469355	1.77692	1.77692	0.0627254	7.48269	2.88889	4.03676	0.015202	0.333893	2.24677	4.02397	1	0.166417	56.7489	266.431	962.818	low
lo_6	12	9	0.56105	2.10465	2.10465	0.074294	7.55176	2.81818	4.70306	0.009613	0.363381	1.89692	4.25754	1	0.202619	51.0722	345.224	1106.21	low
lo_6	12	10	9.62326	49.704	49.704	1.75455	5.48474	2.41379	2.95907	0.0385952	1.76591	0.0803222	12.2151	0	1.83322	55.4687	1033.71	2099.55	low
lo_6	12	11	4.42778	21.6433	21.6433	0.76401	5.79545	1.7	1.79634	0.172518	1.16529	0.18446	9.25849	0	0.941763	54.0167	961.315	1990.41	low
lo_6	12	12	0.0555549	0.314015	0.314015	0.0110847	5.01185	5.66667	4.09399	0.0145734	0.140361	12.7139	2.25813	1	0.00883689	50.1984	272.147	208.806	low
lo_6	12	13	0.714716	2.7738	2.7738	0.097915	7.29935	2.15385	2.7842	0.0463337	0.417167	1.4393	4.66792	1	0.241147	52.9591	384.232	1684.08	low
lo_6	12	14	13.6833	86.2132	86.2132	3.04333	4.49616	1.33929	1.98975	0.126942	2.32573	0.0463077	14.6765	1	1.75168	60.1918	1193.37	2271.29	low
lo_6	12	15	0.746811	3.38064	3.38064	0.119337	6.25802	7.16667	4.34888	0.0121582	0.460545	1.18094	4.98615	1	0.185211	65.4806	405.384	402.062	low
lo_6	12	16	7.38745	41.0562	41.0562	1.44928	5.09731	1.97143	2.07125	0.112539	1.60495	0.0972408	11.4611	1	1.21551	51.5385	1149.9	1947.83	low
lo_6	12	17	15.3153	81.7497	81.7497	2.88577	5.30719	1.44068	3.61158	0.0212279	2.26473	0.0488361	14.4188	0	2.73172	56.2223	1000.16	1943.99	low
lo_6	12	18	5.78631	30.7273	30.7273	1.08467	5.3346	1.70968	1.58861	0.249427	1.38847	0.129928	10.4058	-1	1.04277	58.8973	1261.84	1954.14	low
lo_6	12	19	0.197234	0.802482	0.802482	0.0283276	6.96262	2.11111	3.27817	0.0283861	0.224383	4.97499	3.08729	1	0.0605493	46.7811	339.789	895.637	low
lo_6	12	20	6.77777	29.7454	29.7454	1.05001	6.45494	1.30769	1.42093	0.348563	1.3661	0.134217	10.2937	0	1.78835	50.416	1110.4	1723.69	low
lo_6	12	21	0.136684	0.600615	0.600615	0.0212017	6.44684	2	3.00296	0.0369275	0.19412	6.64708	2.80305	1	0.0359744	43.5021	577.722	1359.45	low
lo_6	13	1	197.091	1249.35	1250.29	44.102	4.46897	1.96528	1.90551	0.144532	8.8535	0.00319553	35.7816	-9	24.9266	73.6432	907.398	2135.82	low
lo_6	13	2	2.64635	14.0235	14.0235	0.495029	5.34584	1.86957	2.06595	0.113407	0.937996	0.284689	8.01157	1	0.478918	67.7817	1156.6	2005.6	low
lo_6	13	3	8.77994	46.934	46.934	1.65677	5.29944	3.33333	6.72884	0.00328231	1.716	0.0850628	11.9838	1	1.56146	72.6125	1149.92	2132.84	low
lo_6	13	4	0.715539	3.26102	3.26102	0.115114	6.21592	5.57143	4.36403	0.0120319	0.452324	1.22426	4.92663	1	0.175075	93.4184	855.352	828.396	low
lo_6	13	5	0.17029	0.743916	0.743916	0.0262602	6.48471	3	4.56036	0.0105439	0.21604	5.36665	3.01028	1	0.0453473	55.0469	91.392	898.647	low
lo_6	13	6	0.0131468	0.348905	0.348905	0.0123164	1.06743	2.83333	5.81632	0.00508223	0.147954	11.4425	2.33884	1	9.48596e-05	47.6393	146.368	863.318	low
lo_6	13	7	3.11105	15.0901	15.0901	0.532682	5.84035	1.66667	1.74894	0.186928	0.973015	0.264566	8.20975	1	0.671995	62.3243	1395.34	2063.05	low
lo_6	13	8	0.463309	1.83674	1.83674	0.0648368	7.14578	1.42857	1.79252	0.173624	0.339466	2.1736	4.06863	1	0.149814	50.9423	714.505	1504.84	low
lo_6	13	9	0.685744	2.55199	2.55199	0.0900853	7.61216	1.33333	2.38152	0.0740352	0.400141	1.5644	4.54003	1	0.251628	55.5757	867.104	1144.17	low
lo_6	13	10	0.021419	0.284109	0.284109	0.010029	2.1357	2.8	3.76448	0.018745	0.13351	14.0522	2.18404	1	0.000618672	48.1667	835.803	696.754	low
lo_6	13	11	0.157991	0.652951	0.652951	0.0230492	6.85452	2.25	3.91796	0.0166272	0.202401	6.11429	2.88221	1	0.0470075	49.3664	975.399	1306.74	low
lo_6	13	12	0	0.0286601	0.0286601	0.0010117	0	1.66667	1.44201	0.333502	0.0424045	139.3	1.0167	1	0	50.4348	777	474.174	low
lo_6	13	13	1.70615	6.33886	6.33886	0.223762	7.62485	1.33333	1.96057	0.132694	0.630636	0.629819	6.1485	1	0.628146	49.1408	702.337	1436.71	low
lo_6	13	14	2.44689	12.0111	12.0111	0.42399	5.7711	1.79167	2.14872	0.1008	0.868088	0.332388	7.60839	1	0.516076	58.6504	847.936	1591.7	low
lo_6	2	1	2.34867	11.6983	11.6983	0.41295	5.68754	1.45833	1.57061	0.258104	0.856711	0.341275	7.54177	1	0.481117	163.461	949.138	1893.41	low
lo_6	2	2	143.081	1013.74	1013.74	35.7849	3.99837	1.1018	1.9751	0.129787	7.97509	0.00393824	33.3739	-13	14.4854	226.624	1162.46	2604.5	low
lo_6	2	3	1.28192	5.58373	5.58373	0.197106	6.50371	2.26667	2.62208	0.0554704	0.591882	0.714995	5.89396	1	0.34337	172.933	1540.09	1956.47	low
lo_6	2	4	0.492926	1.86041	1.86041	0.0656726	7.50582	2.7	4.68956	0.00969627	0.341647	2.14594	4.08603	1	0.175857	170.579	656.635	1266.85	low
lo_6	2	5	1.82735	8.02607	8.02607	0.28332	6.44977	1.83333	1.85306	0.157156	0.709617	0.497421	6.65171	1	0.481383	167.372	1185.66	1607.91	low
lo_6	2	6	1.43123	6.14198	6.14198	0.216812	6.60125	1.57895	1.77263	0.179533	0.620765	0.650008	6.08417	1	0.39495	157.599	1663.64	1721.5	low
lo_6	2	7	2.2991	11.8777	11.8777	0.419284	5.48341	2.15	2.80093	0.0455085	0.863256	0.336119	7.58013	1	0.437764	234.599	572.94	1503.34	low
lo_6	2	8	1.43006	5.93014	5.93014	0.209334	6.83149	1.77778	2.06481	0.113596	0.609966	0.673228	6.01341	1	0.422637	144.605	1404.45	2070.66	low
lo_6	2	9	20.2857	121.536	121.834	4.29023	4.72836	1.77612	4.07421	0.0147866	2.76138	0.032849	16.4564	2	2.87205	195.425	908.728	2206.71	low
lo_6	2	10	7.94368	37.5871	37.5871	1.32682	5.98699	1.22917	3.85863	0.017406	1.53565	0.106216	11.1287	0	1.8031	163.839	1096.03	1920.33	low
lo_6	2	11	3.0623	14.2067	14.2067	0.501496	6.10633	1.875	2.25551	0.0871496	0.944102	0.281018	8.0463	1	0.723084	172.302	1110.4	1758.28	low
lo_6	2	12	2.86362	14.2565	14.2565	0.503255	5.6902	1.70833	1.73521	0.191402	0.945757	0.280036	8.0557	1	0.587152	178.32	569.397	1505.93	low
lo_6	2	13	1.50733	6.55942	6.55942	0.231547	6.5098	2.71429	3.43794	0.0246096	0.641513	0.608642	6.219	1	0.404504	205.159	657.04	1615.67	low
lo_6	3	1	95.3012	570.424	570.439	20.136	4.73289	1.60403	2.15823	0.0994728	5.98235	0.00699889	27.5527	-9	13.5186	32.409	1864.15	2807.83	low
lo_6	3	2	3.3005	17.1786	17.1786	0.606404	5.44273	1.65517	1.8415	0.160136	1.03817	0.232402	8.57225	1	0.619148	31.2471	2141.65	2886.99	low
lo_6	3	3	0.592839	2.30028	2.30028	0.0812	7.30097	2.16667	2.96441	0.038387	0.379895	1.73559	4.38557	1	0.200115	29.8776	946.13	1151.29	low
lo_6	3	4	1.4788	6.46596	6.46596	0.228248	6.4789	1.83333	2.44862	0.0681137	0.636927	0.617439	6.18932	1	0.393091	25.6928	1637.14	2260.11	low
lo_6	3	5	0.00266585	0.199374	0.199374	0.00703792	0.378784	1.83333	2.69786	0.050926	0.111843	20.0243	1.94084	1	2.42214e-06	21.7625	983.481	1641.38	low
lo_6	3	6	0.131363	0.687842	0.687842	0.0242808	5.41014	3.14286	6.74222	0.00326281	0.207739	5.80415	2.93266	1	0.0243484	22.7989	1023.68	1494.05	low
lo_6	3	7	1.45657	7.6024	7.6024	0.268365	5.42756	2.78571	3.2992	0.0278467	0.690634	0.525142	6.53254	1	0.271719	43.5627	243.429	474.32	low
lo_6	3	8	0.183779	0.757623	0.757623	0.0267441	6.87178	2.25	3.17289	0.0313065	0.218022	5.26956	3.02866	1	0.0549562	25.2845	534.738	1647.94	low
lo_6	3	9	3.00976	16.0434	16.0434	0.566332	5.31448	1.875	2.17423	0.0972933	1.00328	0.248846	8.37911	1	0.538312	30.6237	1858.88	2266.36	low
lo_6	3	10	4.35084	23.5187	23.5187	0.83021	5.24065	1.5625	1.87714	0.151186	1.21473	0.169752	9.51853	2	0.756701	33.0481	2156.09	2563.64	low
lo_6	3	11	0	0.105918	0.105918	0.00373889	0	1.8	2.47561	0.0659103	0.0815187	37.6928	1.57189	1	0	22.0471	131.282	522.906	low
lo_6	3	12	1.40936	5.61488	5.61488	0.198205	7.1106	1.85714	2.96296	0.0384435	0.593531	0.711028	5.9049	1	0.451248	26.1638	1492.22	1968.7	low
lo_6	3	13	1.65085	7.2971	7.2971	0.257588	6.4089	2.22222	2.78361	0.0463635	0.676625	0.547112	6.4439	1	0.429394	30.8017	1722.93	2039.57	low
lo_6	3	14	0.184904	0.760115	0.760115	0.0268321	6.89116	2.125	2.77511	0.0467906	0.21838	5.25228	3.03197	1	0.0556049	20.7393	1250.3	1714.38	low
lo_6	3	15	4.85349	28.351	28.351	1.00079	4.84965	1.9697	2.06365	0.113787	1.3337	0.140818	10.1303	1	0.722862	33.3555	2070.91	2446.91	low
lo_6	3	16	0	0.0897185	0.0897185	0.00316706	0	1.6	1.98529	0.127798	0.0750264	44.4985	1.48728	1	0	28.0139	60.2222	798.986	low
lo_6	3	17	0.980679	3.85291	3.85291	0.136008	7.21046	2.25	4.01062	0.0155012	0.491663	1.03619	5.20829	1	0.322875	27.6863	1881.59	2392.21	low
lo_6	3	18	3.18272	13.8578	13.8578	0.489179	6.50625	1.73077	2.14057	0.101956	0.932437	0.288094	7.97988	1	0.853181	26.4156	1562.6	2343.4	low
lo_6	3	19	2.34428	9.74442	9.74442	0.343978	6.81519	1.66667	2.61899	0.0556673	0.7819	0.409705	7.09606	1	0.689517	26.0792	1723.85	2167.22	low
lo_6	3	20	0.573299	2.13704	2.13704	0.0754377	7.59963	2	2.15882	0.0993917	0.366167	1.86816	4.27927	1	0.209675	27.119	1400.96	1938.28	low
lo_6	3	21	1.5726	6.4373	6.4373	0.227237	6.92055	1.94444	2.23841	0.0891628	0.635514	0.620188	6.18017	1	0.476959	24.1829	1186.11	1949.16	low
lo_6	3	22	8.52583	41.4699	41.4699	1.46389	5.82411	2.31429	5.69294	0.0054199	1.61302	0.0962707	11.4994	-1	1.83137	30.9402	1835.07	2258.86	low
lo_6	3	23	0.715336	2.7713	2.7713	0.097827	7.31225	2.07692	2.45888	0.0672645	0.41698	1.4406	4.66652	1	0.24221	26.835	1079.46	1452.22	low
lo_6	3	24	1.33878	5.40803	5.40803	0.190903	7.01287	1.5	2.2403	0.0889364	0.582495	0.738224	5.83148	1	0.416948	27.3392	1618.83	1997.67	low
lo_6	3	25	2.41231	10.4335	10.4335	0.368303	6.54979	2	2.51644	0.0627539	0.809074	0.382645	7.25954	1	0.655342	27.5325	1578.18	2091.13	low
lo_6	3	26	2.82444	12.3637	12.3637	0.436439	6.47157	1.69565	1.8583	0.155832	0.880739	0.322908	7.68213	0	0.749088	27.37	1324.9	1867.77	low
lo_6	3	27	0.00299621	0.17196	0.17196	0.0060702	0.493593	1.5	1.76045	0.183286	0.103869	23.2166	1.84746	1	4.62265e-06	21.4638	1024.57	1269.91	low
lo_6	3	28	0.5275	2.05231	2.05231	0.0724466	7.28124	1.92308	2.51139	0.063133	0.358835	1.94529	4.22195	1	0.177098	26.9447	820.108	1318.38	low
lo_6	3	29	1.90713	7.32701	7.32701	0.258643	7.3736	1.34615	2.29344	0.0828972	0.67801	0.544879	6.45269	1	0.656632	22.6039	1050.95	1354.37	low
lo_6	3	30	2.61606	15.2845	15.2845	0.539544	4.84865	2.34783	2.93598	0.039513	0.979262	0.261201	8.24485	1	0.389468	47.5827	362.047	733.189	low
lo_6	4	1	1.28801	5.46037	5.46037	0.192751	6.68227	1.64706	1.87537	0.151614	0.585307	0.731148	5.85023	1	0.364208	75.9619	843.24	1983.13	low
lo_6	4	2	0.154533	0.675381	0.675381	0.0238409	6.48185	1.77778	2.11475	0.105735	0.205848	5.91124	2.91484	1	0.041115	49.8376	848.303	2054.2	low
lo_6	4	3	34.579	202.091	202.091	7.13381	4.8472	2.0122	3.07187	0.0344978	3.56079	0.0197552	19.4961	-2	5.14487	90.8059	736.449	2762.74	low
lo_6	4	4	13.6446	89.6736	89.6736	3.16548	4.31045	2.80556	2.31257	0.0808566	2.37195	0.0445207	14.8703	1	1.60542	112.343	865.971	3395.6	low
lo_6	4	5	0.572122	2.16197	2.16197	0.0763174	7.49662	2.58333	4.89584	0.00852155	0.368296	1.84662	4.29584	1	0.203611	67.7061	586.684	1604.19	low
lo_6	4	6	0.570455	2.09094	2.09094	0.0738101	7.72867	1.85714	3.17834	0.0311459	0.362196	1.90935	4.24828	1	0.21578	56.553	692.474	1875.68	low
lo_6	4	7	0.299306	1.1626	1.1626	0.0410398	7.29307	3	4.0689	0.0148446	0.270078	3.43397	3.49335	1	0.100813	63.7814	551.798	1457	low
lo_6	4	8	2.63895	12.4435	12.4435	0.439254	6.0078	2.18182	3.5875	0.0216583	0.883575	0.320838	7.69861	1	0.603174	78.035	775.999	2381.73	low
lo_6	4	9	0	0.105918	0.105918	0.00373889	0	1.8	2.47561	0.0659103	0.0815187	37.6928	1.57189	1	0	52.7765	437.706	1379.88	low
lo_6	4	10	0.529632	1.94515	1.94515	0.0686637	7.71342	2.5	4.55947	0.0105501	0.349341	2.05246	4.14715	1	0.199549	68.0173	574.546	1401.3	low
lo_6	4	11	0.288623	1.55263	1.55263	0.0548078	5.26609	1.35294	1.69349	0.205899	0.312109	2.57134	3.84699	1	0.0506861	55.8114	645.419	1772.12	low
lo_6	5	1	136.159	913.147	913.846	32.2341	4.22406	1.40201	2.18941	0.0952831	7.56908	0.00437206	32.2314	-2	15.3846	116.647	1315.23	2536.54	low
lo_6	5	2	5.86804	33.3018	33.3018	1.17555	4.99173	1.44444	1.58473	0.251267	1.44546	0.119884	10.6886	1	0.925926	93.2889	1952.86	2749.64	low
lo_6	5	3	0.786429	3.09404	3.09404	0.10922	7.20044	2.41667	2.94992	0.0389555	0.440591	1.29033	4.84106	1	0.258201	72.8792	1674.21	2253.66	low
lo_6	5	4	1.87423	8.43852	8.43852	0.29788	6.29191	1.89474	2.26036	0.0865899	0.727622	0.473108	6.76375	1	0.469861	112.792	420.328	1354.61	low
lo_6	5	5	4.88226	27.5137	27.5137	0.971232	5.02687	1.53125	1.70548	0.201587	1.31385	0.145104	10.0296	1	0.781262	87.4915	1936.69	2682.4	low
lo_6	5	6	2.17266	8.71017	8.71017	0.307469	7.06628	1.44	2.06003	0.114387	0.739241	0.458353	6.83556	1	0.686997	77.1315	944.611	1689.24	low
lo_6	5	7	1.07067	4.30773	4.30773	0.152063	7.04095	1.8125	2.29602	0.0826172	0.519873	0.926783	5.40566	1	0.336122	79.4235	1598.93	1947.52	low
lo_6	5	8	0.43576	1.63487	1.63487	0.0577109	7.55074	2.09091	3.55374	0.0222815	0.320269	2.44199	3.91375	1	0.157328	77.5907	373.129	1034.51	low
lo_6	5	9	2.75629	15.0814	15.0814	0.532374	5.17735	1.75	1.80279	0.170674	0.972734	0.264719	8.20817	1	0.467865	102.348	1645.22	2520.48	low
lo_6	5	10	3.69893	22.0894	22.0894	0.779757	4.74369	1.96154	2.09673	0.108485	1.17724	0.180735	9.32167	1	0.527095	118.077	1273.03	2055.18	low
lo_6	5	11	4.89016	20.4184	20.4184	0.720771	6.78462	1.55882	1.4575	0.322982	1.13184	0.195526	9.08043	0	1.42546	81.0448	715.949	1623.98	low
lo_6	5	12	1.32124	5.51021	5.51021	0.19451	6.79263	2.14286	1.82841	0.163599	0.587972	0.724534	5.86797	1	0.386045	82.6658	867.858	1672.81	low
lo_6	5	13	0.53771	2.44109	2.44109	0.0861705	6.24007	3.33333	4.57081	0.0104718	0.39135	1.63547	4.47329	1	0.132589	106.406	336.289	1001.26	low
lo_6	5	14	0.514419	1.96508	1.96508	0.0693675	7.41585	2.16667	3.17613	0.0312109	0.351126	2.03164	4.16127	1	0.179151	85.7349	100.821	1305.27	low
lo_6	5	15	4.01956	17.5375	17.5375	0.619073	6.49288	1.71429	1.62973	0.231021	1.04895	0.227646	8.63153	0	1.07308	78.2414	1765.86	1904.24	low
lo_6	5	16	0	0.107164	0.107164	0.00378288	0	1.6	1.7692	0.18058	0.0819968	37.2545	1.57803	1	0	66.3488	3477.66	2808.59	low
lo_6	5	17	0	0.0573201	0.0573201	0.0020234	0	1.2	1.24375	0.519757	0.059969	69.6498	1.28096	1	0	62.913	2561.35	2473.78	low
lo_6	5	18	0.0371574	0.328968	0.328968	0.0116126	3.19976	2.5	3.73471	0.0191969	0.143665	12.1359	2.29342	1	0.00240914	63.572	2976.24	2986.89	low
lo_6	5	19	0.00287313	0.209343	0.209343	0.00738981	0.388796	1.42857	2.71263	0.0500989	0.114605	19.0708	1.97266	1	2.7503e-06	58.8512	3680.95	3347.06	low
lo_6	5	20	1.6254	7.46782	7.46782	0.263614	6.16582	2.11111	2.65586	0.0533805	0.684494	0.534605	6.49377	1	0.391311	91.5108	1419.38	2171.32	low
lo_6	5	21	2.61701	12.5668	12.5668	0.443609	5.89937	2.47619	4.34766	0.0121684	0.887944	0.317689	7.72397	1	0.576764	115.269	1089.01	2036.83	low
lo_6	5	22	1.24137	5.39432	5.39432	0.19042	6.51915	2.4	3.01542	0.0364717	0.581757	0.740099	5.82655	1	0.334092	86.2728	1064.03	1440.27	low
lo_6	5	23	0.880335	3.64731	3.64731	0.12875	6.83756	2.14286	2.60859	0.0563357	0.478365	1.0946	5.11395	1	0.260634	81.4629	380.698	1433.65	low
lo_6	5	24	1.03416	4.13826	4.13826	0.146081	7.0794	2.83333	3.2544	0.0290126	0.509544	0.964737	5.33382	1	0.328218	94.2123	426.466	1421.58	low
lo_6	5	25	1.18207	4.99807	4.99807	0.176432	6.69988	2.13333	2.2805	0.0843154	0.559982	0.798776	5.68023	1	0.336014	84.3428	930.265	1643.06	low
lo_6	5	26	0.984854	3.84419	3.84419	0.1357	7.25759	1.61111	2.30229	0.0819443	0.491106	1.03854	5.20436	1	0.328502	86.7446	528.841	1233.12	low
lo_6	5	27	0.413938	1.60372	1.60372	0.0566112	7.31194	1.75	2.09933	0.108082	0.317203	2.48943	3.88873	1	0.140146	70.0062	1158.73	1449.13	low
lo_6	5	28	0.269009	1.05295	1.05295	0.037169	7.23744	1.81818	2.9245	0.0399804	0.257025	3.79159	3.37988	1	0.0892313	65.3976	1030.34	1182.09	low
lo_6	5	29	3.55002	18.1231	18.1231	0.639747	5.54911	1.51852	1.51357	0.288399	1.06632	0.22029	8.72656	1	0.692243	86.7128	1245.99	1706.24	low
lo_6	5	30	3.59885	18.7312	18.7312	0.661212	5.44281	1.64286	1.72228	0.195745	1.08407	0.213138	8.82309	1	0.675136	78.8169	959.719	1848.17	low
lo_6	6	1	7.52008	33.455	33.455	1.18096	6.36776	1.84615	3.84773	0.0175545	1.44878	0.119334	10.705	1	1.93097	162.385	991.258	2044.09	low
lo_6	6	2	127.006	930.956	931.978	32.8628	3.86475	1.26923	2.19018	0.0951828	7.64254	0.00428842	32.4396	-5	12.013	205.562	1232.33	2676.03	low
lo_6	6	3	4.89466	22.5193	22.5193	0.794933	6.15733	1.29412	1.66171	0.217938	1.18864	0.177285	9.38175	1	1.17514	154.172	2011.11	2356.82	low
lo_6	6	4	3.32496	16.3263	16.3263	0.576317	5.76932	2.63636	3.18193	0.0310406	1.01208	0.244534	8.42806	1	0.700837	157.609	1629.59	2378.35	low
lo_6	6	5	1.72759	6.5158	6.5158	0.230008	7.511	1.07143	1.7395	0.18999	0.639377	0.612716	6.20519	0	0.617188	130.113	1071.32	1473.42	low
lo_6	6	6	1.95151	7.75442	7.75442	0.273731	7.12929	1.83333	1.47141	0.313905	0.697505	0.514847	6.5758	1	0.628123	142.948	575.412	1445.04	low
lo_6	6	7	3.3812	16.7574	16.7911	0.591537	5.71597	1.48148	1.46516	0.317937	1.02536	0.238243	8.50161	2	0.699571	148.263	931.68	1893.15	low
lo_6	6	8	1.24861	4.34387	4.34387	0.153339	8.14281	1.21053	1.55154	0.267738	0.522049	0.919074	5.42073	0	0.52427	122.373	387.899	1486.34	low
lo_6	7	1	1.51952	7.00676	7.00676	0.247339	6.14348	1.65	2.17202	0.0975901	0.663028	0.569783	6.35728	1	0.363175	254.151	847.693	2161.33	low
lo_6	7	2	4.41609	19.1885	19.1885	0.677355	6.5196	3.12	12.5759	0.000502781	1.09722	0.208058	8.89432	1	1.18867	274.027	560.767	2132.42	low
lo_6	7	3	4.70762	26.2589	26.2589	0.926938	5.07869	2.30435	2.7157	0.0499291	1.28354	0.152038	9.8747	1	0.768928	379.91	470.458	2004.09	low
lo_6	7	4	76.7675	572.603	572.603	20.2129	3.79795	1.33088	2.40205	0.0721528	5.99377	0.00697225	27.5878	-2	7.01223	379.888	499.752	2484.73	low
lo_6	7	5	4.27676	23.1262	23.1262	0.816354	5.23885	2.73077	6.11781	0.00436729	1.20455	0.172633	9.46528	1	0.743305	408.816	483.051	2035.57	low
lo_6	7	6	3.71639	18.1368	18.1368	0.64023	5.80476	2.13636	2.2599	0.0866426	1.06673	0.220123	8.72876	1	0.792996	286.166	657.84	1785.6	low
lo_6	7	7	0.358898	1.39437	1.39437	0.0492214	7.29149	1.58333	2.10448	0.107291	0.295776	2.86317	3.71158	1	0.120833	218.417	133.248	986.298	low
lo_6	7	8	1.5476	7.23604	7.23604	0.255432	6.05875	2.05556	2.48341	0.0652915	0.673788	0.551729	6.42588	1	0.359754	282.807	554.348	1679.16	low
lo_6	7	9	1.04685	4.31147	4.31147	0.152195	6.87837	1.92857	2.19014	0.095188	0.520099	0.92598	5.40722	1	0.313644	241.792	654.785	1358.19	low
lo_6	7	10	1.34059	5.90771	5.90771	0.208542	6.42836	2.33333	3.23569	0.0295187	0.608811	0.675784	6.00582	1	0.350813	406.984	125.327	1345.67	low
lo_6	7	11	0.892129	3.59123	3.59123	0.12677	7.03736	2.41667	2.73465	0.0488982	0.474673	1.11169	5.0876	1	0.279787	254.446	594.983	1137.43	low
lo_6	8	1	2.91264	14.2852	14.2852	0.504267	5.77599	1.40741	1.85233	0.157343	0.946707	0.279474	8.0611	1	0.615347	174.265	863.903	1829.58	low
lo_6	8	2	4.75327	25.9187	25.9187	0.914929	5.19523	1.42424	2.56377	0.059342	1.2752	0.154033	9.83188	1	0.812426	191.815	624.177	1869.79	low
lo_6	8	3	4.89997	30.427	30.427	1.07407	4.56204	2.21429	3.38845	0.0257037	1.38166	0.13121	10.3717	1	0.645791	223.099	1072.33	2525.01	low
lo_6	8	4	75.4627	522.676	522.676	18.4505	4.09001	2.01	2.58335	0.058003	5.7265	0.00763826	26.7615	-8	7.99398	217.354	995.372	2399.26	low
lo_6	8	5	2.29018	11.3444	11.3444	0.400457	5.71891	1.68182	1.68873	0.207644	0.843653	0.351921	7.46494	1	0.474326	178.619	1091.76	1860.38	low
lo_6	8	6	1.94778	9.4329	9.4329	0.332981	5.84951	2.36842	2.71836	0.0497826	0.7693	0.423235	7.01963	1	0.422046	170.168	1173.63	1640.39	low
lo_6	8	7	4.32885	23.5985	23.5985	0.833025	5.19654	2	3.23329	0.0295846	1.21679	0.169178	9.52928	1	0.740254	216.338	1085.21	2244.3	low
lo_6	8	8	13.713	84.0687	84.0687	2.96763	4.62086	2.83673	9.96647	0.00101013	2.29663	0.047489	14.5538	1	1.85421	199.972	1256.16	2377.72	low
lo_6	8	9	2.27966	11.6559	11.6559	0.411454	5.54048	2	2.15875	0.0994019	0.855158	0.342516	7.53265	1	0.443145	172.469	1274.39	1789.64	low
lo_6	8	10	0.933776	3.94886	3.94886	0.139395	6.69879	1.66667	2.03935	0.117903	0.497747	1.01101	5.25117	1	0.265349	147.054	218.34	1084.93	low
lo_6	8	11	20.057	118.457	118.457	4.18153	4.79655	1.30263	2.72249	0.0495568	2.72617	0.0337028	16.3162	1	2.92216	176.968	1024.74	1966.05	low
lo_6	8	12	4.95739	27.6532	27.6532	0.976159	5.07847	1.44444	1.76596	0.181577	1.31718	0.144371	10.0465	1	0.809655	154.665	416.018	1384.88	low
lo_6	8	13	3.16185	16.3612	16.3612	0.577549	5.4746	1.86364	1.85819	0.155859	1.01316	0.244013	8.43406	1	0.600105	184.003	1266.14	1669.17	low
lo_6	8	14	0.440386	1.6573	1.6573	0.0585027	7.52763	2.88889	4.69916	0.00963695	0.322458	2.40894	3.93157	1	0.158027	156.914	383.457	1171.02	low
lo_6	8	15	1.89583	7.26595	7.26595	0.256488	7.39149	1.7	1.67424	0.213083	0.675179	0.549458	6.43472	0	0.655909	139.443	1217.24	1290.65	low
lo_6	9	1	132.729	828.723	828.838	29.2539	4.53713	1.50299	2.51167	0.063112	7.2107	0.00481745	31.2058	-3	17.3025	214.658	1221.53	2118.54	low
lo_6	9	2	6.25508	33.6195	33.6195	1.18677	5.27068	2.23529	4.69057	0.00968997	1.45234	0.118751	10.7225	1	1.10039	228.671	1330.75	2087.8	low
lo_6	9	3	3.38516	16.3013	16.3013	0.575438	5.88275	2.59091	3.61569	0.0211556	1.01131	0.244908	8.42377	1	0.741858	265.452	1107.01	2045.18	low
lo_6	9	4	0.90906	3.74325	3.74325	0.132137	6.87968	2.21429	3.08904	0.0339258	0.484616	1.06654	5.1584	1	0.272465	191.356	717.752	1273.06	low
lo_6	9	5	0	0.0573201	0.0573201	0.0020234	0	1.2	1.24375	0.519757	0.059969	69.6498	1.28096	1	0	124.826	1300.76	1677.74	low
lo_6	9	6	3.32246	17.3568	17.3568	0.612695	5.4227	1.875	2.00827	0.123461	1.04354	0.230016	8.60179	1	0.618689	211.941	1048.54	1583.84	low
lo_6	9	7	13.3933	76.8052	76.8052	2.71123	4.93996	3.16216	6.45565	0.00371689	2.19517	0.05198	14.122	1	2.06975	234.361	1390.49	1864.83	low
lo_6	9	8	4.70415	22.9081	22.9081	0.808657	5.81724	2.17857	2.68071	0.0519098	1.19886	0.174276	9.43544	1	1.00808	244.531	1315.56	1987.58	low
lo_6	9	9	0	0.0423671	0.0423671	0.00149556	0	1	1.11199	0.727271	0.0515569	94.2321	1.15818	1	0	128.912	479.147	798.853	low
lo_6	9	10	1.67556	7.87404	7.87404	0.277954	6.02819	1.7	1.85719	0.156111	0.702865	0.507025	6.60944	1	0.385579	153.743	1789.04	1968.52	low
lo_6	9	11	7.23494	38.2251	38.2251	1.34934	5.36182	2.84	4.64227	0.00999562	1.54863	0.104443	11.1913	1	1.31717	195.746	1211.59	1416.6	low
lo_6	9	12	0.410324	1.56634	1.56634	0.0552916	7.42108	2.4	3.41267	0.0251603	0.313484	2.54884	3.85828	1	0.143101	155.062	615.338	714.611	low
lo_6	9	13	0	0.0735193	0.0735193	0.00259523	0	1.4	1.57407	0.256404	0.0679162	54.3032	1.39177	1	0	142.407	1048.37	1263.41	low
lo_6	9	14	0.235026	0.942044	0.942044	0.0332542	7.06758	2.75	4.14552	0.0140366	0.243113	4.23795	3.25679	1	0.0743428	152.628	646.668	1041.25	low
lo_6	9	15	1.52739	7.00303	7.00303	0.247207	6.17858	1.4	1.4233	0.346827	0.662851	0.570087	6.35615	1	0.369238	149.69	1672.72	1769.53	low
hi_4	1	1	3.65601	17.0839	17.0839	0.603061	6.06241	2.47368	2.15807	0.0994954	1.0353	0.23369	8.55647	1	0.8509	1401.31	1290.02	1382.21	high
hi_4	1	2	142.15	877.345	877.469	30.9703	4.58988	1.79562	2.60464	0.0565923	7.41922	0.00455048	31.8045	-15	18.964	1051.86	958.625	1526.79	high
hi_4	1	3	0.240514	0.953259	0.953259	0.03365	7.1475	2.44444	4.29194	0.0126485	0.244556	4.18809	3.26966	1	0.0778088	662.578	350.727	576.341	high
hi_4	1	4	183.157	1227.79	1227.83	43.3409	4.22598	1.2233	1.77655	0.178348	8.77676	0.00325165	35.5746	-7	20.7138	1075.65	1008.78	1443.88	high
hi_4	1	5	0.155319	0.66292	0.66292	0.0234011	6.63724	2.125	3.14636	0.0321053	0.20394	6.02235	2.8968	1	0.043329	601.385	533.688	554.553	high
hi_4	1	6	14.7979	73.9829	73.9829	2.61159	5.66624	2.01818	4.43953	0.0114285	2.15446	0.053963	13.9468	0	3.00865	921.049	1126.03	1520.66	high
hi_4	1	7	2.08177	10.0348	10.0348	0.354227	5.87693	2.21053	3.17523	0.0312372	0.793463	0.397851	7.16585	1	0.455317	1262.76	322.799	906.992	high
hi_4	1	8	0.541859	1.97505	1.97505	0.0697194	7.772	3.3	6.78812	0.00319707	0.352016	2.02138	4.16829	1	0.207268	760.715	422.269	771.173	high
hi_4	1	9	0.649141	2.52084	2.52084	0.0889857	7.29489	2.63636	4.02641	0.0153195	0.397691	1.58373	4.52148	1	0.218755	804.349	680.866	831.499	high
hi_4	1	10	0.521654	1.97131	1.97131	0.0695874	7.49638	3	5.1243	0.00743184	0.351683	2.02522	4.16566	1	0.185638	775.491	230.492	687.925	high
hi_4	1	11	1.28106	5.53389	5.53389	0.195346	6.55789	2.11765	3.41955	0.0250089	0.589234	0.721434	5.87637	1	0.348881	828.642	757.013	949.316	high
hi_4	1	12	14.6908	77.047	77.047	2.71976	5.4015	1.92593	2.77003	0.0470485	2.19862	0.0518169	14.1368	0	2.71428	870.709	1247.43	1467.95	high
hi_4	1	13	2.0939	9.1301	9.1301	0.322293	6.49688	2.27778	2.76756	0.0471748	0.756852	0.437272	6.9437	1	0.559689	758.685	93.5826	707.969	high
hi_4	1	14	5.27404	27.2208	27.2208	0.960896	5.48867	1.54545	1.96849	0.1311	1.30684	0.146665	9.99385	1	1.00614	1119.93	952.692	1130.38	high
hi_4	1	15	0.290516	1.14017	1.14017	0.0402481	7.21813	2.6	5.95329	0.00473946	0.26746	3.50152	3.47074	1	0.0958519	675.172	93.8798	554.109	high
hi_4	1	16	0	0.0847341	0.0847341	0.00299111	0	1.4	1.54112	0.273207	0.0729125	47.116	1.45921	1	0	546.794	204.647	655.5	high
hi_4	2	1	188.251	1296.41	1299.94	45.7632	4.11359	1.41624	2.0307	0.119417	9.01869	0.00307954	36.2254	-3	20.1725	1636.28	1995.2	2664.77	high
hi_4	2	2	3.10493	18.553	18.553	0.654922	4.74092	1.75	1.84357	0.159595	1.0789	0.215185	8.79503	1	0.441935	1552.19	1625.92	1963.63	high
hi_4	2	3	3.22024	19.1512	19.1512	0.676036	4.76342	1.84	1.98901	0.127083	1.09615	0.208464	8.88854	1	0.462708	1596.96	2759.79	3284.72	high
hi_4	2	4	5.74672	33.1871	33.1871	1.17151	4.90541	1.74194	1.63168	0.230194	1.44297	0.120298	10.6763	1	0.875694	1587.27	1716.28	1983.09	high
hi_4	2	5	1.39628	6.44104	6.44104	0.227369	6.14103	2.0625	2.42753	0.0699049	0.635698	0.619828	6.18136	1	0.333454	1568.44	488.012	1283.95	high
hi_4	2	6	1.76618	8.82356	8.82356	0.311472	5.67045	1.78947	2.06605	0.113391	0.744038	0.452463	6.8651	1	0.359626	1484.22	2489.29	2294.27	high
hi_4	2	7	2.29796	12.279	12.279	0.433448	5.30159	1.80952	2.08636	0.110111	0.877716	0.325136	7.66454	1	0.409012	1557.49	1506.47	1978.06	high
hi_4	2	8	10.3795	69.9231	69.9231	2.46829	4.20516	1.52083	2.1125	0.106074	2.09451	0.0570961	13.6869	1	1.16231	1935.74	1775.91	2457.36	high
hi_4	2	9	2.15096	11.2933	11.2933	0.398654	5.39556	1.8	1.88218	0.149974	0.841751	0.353513	7.45371	1	0.396541	1415.85	1607	2029.7	high
hi_4	2	10	6.60783	41.5596	41.5596	1.46705	4.50415	2.36667	4.69798	0.00964418	1.61476	0.0960629	11.5077	1	0.84892	1607.24	2100.22	2460.05	high
hi_4	2	11	0.832074	3.36569	3.36569	0.118809	7.00347	2.41667	3.09175	0.0338366	0.459526	1.18619	4.97879	1	0.258446	1332.3	1061.42	1628.76	high
hi_4	2	12	22.8838	160.815	160.815	5.67678	4.03112	2.22222	2.23314	0.0897948	3.17641	0.0248256	18.0665	2	2.35484	1651.87	1985.58	2739.62	high
hi_4	2	13	1.87516	9.63103	9.63103	0.339975	5.51557	1.7	1.86324	0.154595	0.777337	0.414528	7.06843	1	0.361243	1363.49	2278.32	2001.66	high
hi_4	2	14	0.873746	3.58375	3.58375	0.126507	6.90673	2.14286	3.19082	0.0307817	0.474179	1.11401	5.08407	1	0.263943	1400.05	563.91	1215.95	high
hi_4	2	15	0.0810671	0.452331	0.452331	0.0159673	5.07708	2.66667	3.76082	0.0187998	0.168462	8.82614	2.55026	1	0.0132329	1027.81	363.03	911.386	high
hi_4	2	16	7.37169	46.843	47.2181	1.65356	4.45807	1.875	2.09686	0.108466	1.71433	0.085228	11.9761	2	0.927774	1542.12	2228.43	2466.77	high
hi_4	2	17	43.6631	277.604	281.411	9.79942	4.45568	2.26389	4.38086	0.0118938	4.17336	0.0143814	21.6724	2	5.48938	1486.4	820.73	1495.1	high
hi_4	2	18	1.91622	9.47278	9.47278	0.334389	5.73051	2.05882	2.30287	0.0818829	0.770924	0.421454	7.0295	1	0.398487	1269.31	1778.93	2003.53	high
hi_4	2	19	1.90185	9.2896	9.2896	0.327923	5.7997	2.26316	2.80212	0.0454508	0.763434	0.429764	6.9839	1	0.405106	1268.07	1834.63	1795.69	high
hi_4	2	20	0.101223	0.483483	0.483483	0.0170669	5.93093	2.14286	2.80139	0.045486	0.174166	8.25745	2.60751	1	0.0225478	932.059	362.907	551.198	high
hi_4	2	21	0	0.0735193	0.0735193	0.00259523	0	1.4	1.57407	0.256404	0.0679162	54.3032	1.39177	1	0	896.356	196.492	579.932	high
hi_4	2	22	0.341144	1.29593	1.29593	0.0457465	7.45728	2.77778	4.54158	0.0106753	0.285144	3.08066	3.62209	1	0.120138	1149.83	308.095	587.082	high
hi_4	2	23	12.1507	70.0676	70.3704	2.47339	4.91257	1.29825	2.55919	0.0596612	2.09668	0.0569783	13.6963	3	1.85695	1302.7	1909.32	2001.4	high
hi_4	2	24	2.62179	10.7189	10.7189	0.378376	6.92906	1.59091	1.58899	0.249252	0.820063	0.372459	7.32513	1	0.797127	1060.33	911.55	1362.25	high
hi_4	2	25	0	0.105918	0.105918	0.00373889	0	1.8	2.47561	0.0659103	0.0815187	37.6928	1.57189	1	0	919.941	173.894	598.694	high
hi_4	2	26	1.39447	6.3426	6.3426	0.223894	6.22827	2	2.81069	0.0450359	0.630822	0.629448	6.14971	1	0.342551	1224.55	863.067	1080.73	high
hi_4	3	1	0.745208	2.93205	2.93205	0.103501	7.19999	2.58333	3.96339	0.0160619	0.428903	1.36162	4.75506	1	0.244637	1136.71	605.83	1137.56	high
hi_4	3	2	93.8152	685.452	685.787	24.1964	3.87723	1.6125	3.21722	0.0300302	6.55785	0.00582439	29.2926	1	8.93096	1435.34	1144.19	1837.72	high
hi_4	3	3	0.844773	3.38189	3.38189	0.119381	7.0763	2.63636	3.17175	0.0313403	0.46063	1.1805	4.98676	1	0.267876	1243.65	697.15	903.078	high
hi_4	3	4	9.93023	59.2229	59.2229	2.09057	4.75001	2.31111	4.56826	0.0104893	1.9276	0.067412	12.9498	1	1.41883	1345.77	909.164	1531.66	high
hi_4	3	5	0.587469	2.25792	2.25792	0.0797044	7.37059	2.54545	4.07704	0.0147559	0.37638	1.76815	4.35848	1	0.202102	1251.19	850.858	847.815	high
hi_4	3	6	0.102298	0.533327	0.533327	0.0188264	5.43377	2.71429	5.12389	0.00743363	0.182924	7.48573	2.6942	1	0.0191273	753.918	30.493	762.25	high
hi_4	3	7	20.1717	105.763	105.763	3.73344	5.40299	2.8	4.77252	0.00919935	2.57597	0.0377479	15.7112	0	3.729	1135.4	1070.84	1550.82	high
hi_4	3	8	111.449	750.712	750.712	26.5001	4.20562	1.58537	2.51564	0.0628135	6.86293	0.00531807	30.1942	-8	12.483	1211.89	1039.06	1598.95	high
hi_4	3	9	0.589878	2.18689	2.18689	0.0771971	7.64119	2.81818	5.34431	0.00655126	0.370413	1.82558	4.31229	1	0.218105	1241.16	196.402	1577.27	high
hi_4	3	10	0.238018	0.944536	0.944536	0.0333421	7.13865	2.625	3.89464	0.0169277	0.243435	4.22677	3.25966	1	0.0768108	913.145	374.451	828.015	high
hi_4	3	11	1.56091	7.41797	7.41797	0.261854	5.96098	1.33333	1.65949	0.218816	0.682206	0.538198	6.47929	1	0.351232	921.482	1398.98	1559.92	high
hi_4	3	12	0.785469	3.15385	3.15385	0.111331	7.05526	2.23077	3.36069	0.026346	0.44483	1.26586	4.87206	1	0.247592	1145	287.422	937.15	high
hi_4	3	13	0.963487	3.85914	3.85914	0.136228	7.07262	2.69231	4.34824	0.0121635	0.49206	1.03451	5.2111	1	0.305202	1427.49	609.195	923.962	high
hi_4	3	14	1.46486	6.53325	6.53325	0.230624	6.35172	2.14286	1.94735	0.135415	0.640232	0.61108	6.21072	1	0.374247	1101.38	587.03	1137.18	high
hi_4	3	15	1.98876	9.21234	9.21234	0.325196	6.11557	2.52941	3.3835	0.0258168	0.760253	0.433368	6.96448	1	0.471018	1295.34	740.634	1153.32	high
hi_4	3	16	1.09496	4.71645	4.71645	0.166491	6.57668	2.06667	2.7758	0.0467559	0.543977	0.84647	5.57148	1	0.29991	1070.31	960.101	1516.05	high
hi_4	3	17	13.0416	81.9479	81.9479	2.89276	4.50837	1.08475	2.79783	0.04566	2.26747	0.048718	14.4304	1	1.67862	1145.05	1310.01	1791.48	high
hi_4	3	18	0.73724	2.87598	2.87598	0.101522	7.26188	2.72727	3.74141	0.0190939	0.424781	1.38817	4.72455	1	0.2462	1151.24	317.331	701.473	high
hi_4	3	19	0.209225	0.859802	0.859802	0.030351	6.89352	3.14286	4.76564	0.00923923	0.232259	4.64332	3.15911	1	0.0629617	881.348	821.988	1164.37	high
hi_4	3	20	2.9626	16.6041	16.6041	0.586126	5.05454	2	2.29277	0.0829695	1.02066	0.240442	8.47561	1	0.479311	1322.27	1121.74	1547.78	high
hi_4	3	21	3.94513	21.3218	21.3218	0.752661	5.24157	2.21429	4.11515	0.0143497	1.15661	0.187242	9.21242	1	0.68638	1672.84	1105.79	1656.49	high
hi_4	3	22	7.96724	39.0736	39.0736	1.3793	5.77629	3.5	9.12078	0.00131797	1.56572	0.102175	11.2735	0	1.6834	1163.82	852.296	1554.88	high
hi_4	3	23	0.436238	1.64359	1.64359	0.0580188	7.5189	2.66667	3.34641	0.0266848	0.321122	2.42903	3.9207	1	0.156175	766.441	1197.05	1364.11	high
hi_4	3	24	0.759203	2.97317	2.97317	0.104953	7.23375	2.72727	3.56329	0.0221028	0.4319	1.34279	4.77719	1	0.251574	1026.14	585.732	1138.12	high
hi_4	3	25	0.981317	3.9987	3.9987	0.141154	6.95209	2.61538	3.97972	0.015865	0.500879	0.998408	5.27317	1	0.300346	1074.42	718.909	955.479	high
hi_4	3	26	2.40434	11.8827	11.8827	0.41946	5.73199	1.69565	2.3345	0.0785993	0.863437	0.335978	7.58119	1	0.500249	1063.02	761.207	1165.27	high
hi_4	3	27	4.03407	15.3917	15.3917	0.543327	7.42475	2	2.00394	0.124264	0.982689	0.259382	8.26408	-1	1.40827	862.019	1084.17	1414.36	high
hi_4	3	28	0.419371	1.58129	1.58129	0.0558195	7.51299	3.1	6.93735	0.00299516	0.314977	2.52474	3.87052	1	0.149901	938.792	297.041	634.016	high
hi_4	3	29	0.699638	2.70277	2.70277	0.0954078	7.33314	2.16667	2.60147	0.0567992	0.411792	1.47713	4.62774	1	0.238251	744.303	593.04	959.249	high
hi_4	3	30	0.749922	2.85105	2.85105	0.100642	7.45136	3.09091	5.41527	0.00629707	0.422937	1.4003	4.71087	1	0.263675	1148.65	786.926	1133.58	high
hi_4	3	31	13.3091	72.5037	72.5436	2.55938	5.20011	2.51163	4.94805	0.00825463	2.13281	0.0550639	13.8533	1	2.27905	986.556	874.893	1204.12	high
hi_4	3	32	0.592021	2.23549	2.23549	0.0789126	7.50223	3.11111	3.90046	0.016852	0.374506	1.78589	4.344	1	0.211008	1199.14	501.46	1031.77	high
hi_4	3	33	5.93843	24.1667	24.1667	0.853083	6.96113	1.53333	1.37145	0.387669	1.23135	0.1652	9.60516	0	1.82227	867.665	1164.14	1594.93	high
hi_4	3	34	8.37649	39.7291	39.7291	1.40244	5.97281	2	3.83992	0.0176618	1.5788	0.100489	11.3362	0	1.89235	949.238	899.791	1532.87	high
hi_4	3	35	2.54991	11.5425	11.5425	0.407451	6.25819	2.15	2.50443	0.0636611	0.850988	0.34588	7.50814	1	0.632416	982.188	343.444	657.685	high
hi_4	3	36	0.975089	4.12331	4.12331	0.145553	6.69921	2.07143	2.2458	0.0882848	0.508623	0.968235	5.32739	1	0.277123	868.932	1127.25	1441.91	high
hi_4	3	37	0.592702	2.20059	2.20059	0.077681	7.62994	3.44444	5.27074	0.00682945	0.371572	1.81421	4.32128	1	0.218504	984.001	557.984	982.109	high
hi_4	3	38	1.90358	9.24723	9.24723	0.326427	5.83156	1.66667	2.06401	0.113727	0.761691	0.431733	6.97326	1	0.409942	935.72	761.975	1094.51	high
hi_4	3	39	0	0.119625	0.119625	0.00422275	0	1.6	1.68651	0.208465	0.086633	33.3739	1.63696	1	0	711.792	303.521	630.208	high
hi_4	4	1	3.7356	20.781	20.781	0.733571	5.09236	2	2.43619	0.0691621	1.14184	0.192114	9.13387	1	0.61345	1430.21	1023.62	1743.79	high
hi_4	4	2	2.82468	16.1294	16.1294	0.569367	4.96108	1.44	1.54416	0.271598	1.00596	0.247519	8.39405	1	0.440253	1234.29	1893.48	2208.05	high
hi_4	4	3	5.03212	25.2146	25.2146	0.890076	5.65359	1.71429	3.2844	0.0282249	1.25776	0.158334	9.74204	1	1.01855	1288.27	1568.11	1885.86	high
hi_4	4	4	1.87062	9.38929	9.38929	0.331442	5.64389	1.75	2.17009	0.0978519	0.767519	0.425201	7.00879	1	0.377332	1478.06	1369.07	1437.83	high
hi_4	4	5	1.15184	5.01177	5.01177	0.176916	6.51068	2.13333	2.79934	0.045586	0.560749	0.796591	5.68542	1	0.309191	1307.89	796.502	1456.78	high
hi_4	4	6	5.72207	27.2321	27.2321	0.961291	5.95249	1.5641	2.48149	0.0654427	1.30711	0.146604	9.99522	1	1.2839	1310.68	692.265	1402.18	high
hi_4	4	7	10.426	49.6355	49.6355	1.75213	5.95045	2.33333	4.72062	0.0095061	1.76469	0.0804331	12.2095	-2	2.33775	1185.78	1252.43	1538.09	high
hi_4	4	8	0.533451	2.04608	2.04608	0.0722266	7.38579	2.5	3.44198	0.0245231	0.35829	1.95121	4.21767	1	0.184276	1098.7	1559.48	1356.07	high
hi_4	4	9	1.55616	7.16751	7.16751	0.253013	6.1505	2.11765	2.48261	0.0653543	0.67059	0.557005	6.40553	1	0.372783	1283.2	1588.54	1796.43	high
hi_4	4	10	1.33635	6.13076	6.13076	0.216416	6.17492	1.94118	2.39875	0.0724512	0.620198	0.651197	6.08047	1	0.322674	1197.67	1813.96	1921.82	high
hi_4	4	11	4.05652	21.7966	21.7966	0.76942	5.27218	3.38095	6.82248	0.00314901	1.16941	0.183163	9.2803	1	0.714028	1389.14	1685.77	2211.53	high
hi_4	4	12	0.0480724	0.351397	0.351397	0.0124043	3.87545	2.14286	3.55328	0.02229	0.148481	11.3613	2.3444	1	0.00457216	879.745	1450.6	936.798	high
hi_4	4	13	2.17068	10.345	10.345	0.36518	5.94413	2.21053	2.74978	0.0480958	0.805636	0.385918	7.23896	1	0.485683	1327.28	1503.45	1452.09	high
hi_4	4	14	14.5484	87.8718	87.8718	3.10187	4.6902	1.29688	2.16904	0.0979938	2.348	0.0454337	14.7701	1	2.02665	1615.89	1403.65	1994.77	high
hi_4	4	15	0.865473	3.40058	3.40058	0.12004	7.20984	3	5.23849	0.00695637	0.461902	1.17402	4.99593	1	0.284896	1386.65	1138.33	1276.26	high
hi_4	4	16	1.43279	6.51705	6.51705	0.230052	6.22811	2.05882	2.67734	0.0521061	0.639438	0.612599	6.20558	1	0.351946	1275.77	1631.63	1548.47	high
hi_4	4	17	1.39281	6.26534	6.26534	0.221167	6.29756	2.1875	2.99328	0.037287	0.626968	0.63721	6.12464	1	0.349799	1250.96	1866.46	1838.93	high
hi_4	4	18	1.25616	5.33077	5.33077	0.188176	6.67543	1.88235	2.45298	0.0677511	0.57832	0.748923	5.80357	1	0.354473	1077.97	1368.53	1082.38	high
hi_4	4	19	0.474923	1.80683	1.80683	0.0637811	7.44613	2.7	4.41271	0.0116381	0.336691	2.20958	4.04642	1	0.16675	1128.49	734.722	797.648	high
hi_4	4	20	138.441	870.239	870.239	30.7194	4.50663	1.40491	2.1661	0.0983929	7.38911	0.00458763	31.7184	-12	17.8053	1474.44	1187.15	1778.1	high
hi_4	4	21	6.7431	38.4842	38.4842	1.35849	4.96366	2.66667	4.35993	0.012066	1.55387	0.103739	11.2166	1	1.05207	1565.94	1602.68	1833.46	high
hi_4	4	22	21.525	119.676	119.676	4.22455	5.09521	1.32099	2.30937	0.0811931	2.74016	0.0333596	16.372	-1	3.53873	1439.15	1440.16	1730.95	high
hi_4	4	23	2.09112	8.74008	8.74008	0.308525	6.77781	2.38889	3.50351	0.0232535	0.740509	0.456785	6.84338	1	0.60833	1133.66	1755.47	1645.64	high
hi_4	4	24	2.65134	13.5338	13.5338	0.477743	5.54973	2.22727	3.30764	0.0276341	0.921473	0.29499	7.91721	1	0.517118	1785.7	507.226	1193.21	high
hi_4	4	25	5.30298	25.5187	25.5187	0.900809	5.88691	3	4.60233	0.0102581	1.26532	0.156448	9.78104	1	1.16379	1213.64	1537.46	1652.67	high
hi_4	4	26	1.46075	6.36004	6.36004	0.22451	6.5064	2.6	3.64313	0.0206812	0.631688	0.627721	6.15534	1	0.391596	1513.52	284.35	821.716	high
hi_4	4	27	1.87271	8.39117	8.39117	0.296208	6.32227	1.94737	2.39862	0.072463	0.725578	0.475778	6.75108	1	0.474021	1105.45	1282.8	1413.81	high
hi_4	4	28	7.49126	35.3603	35.3603	1.24822	6.00156	1.34091	2.0117	0.122832	1.48947	0.112904	10.9045	-1	1.7087	1172.07	1274.95	1371.47	high
hi_4	4	29	1.27421	5.34448	5.34448	0.18866	6.75402	2.6	4.22633	0.0132467	0.579063	0.747002	5.80854	1	0.368084	1325.83	311.984	842.924	high
hi_4	4	30	0.137195	0.614322	0.614322	0.0216856	6.32656	2.25	3.53647	0.0226095	0.196323	6.49876	2.82421	1	0.034774	833.753	1035.5	1196.53	high
hi_4	4	31	2.14272	9.32325	9.32325	0.329111	6.51063	2.75	6.186	0.00422444	0.764815	0.428213	6.99232	1	0.575164	1205.44	1002.33	1197.91	high
hi_4	4	32	0.966358	3.85042	3.85042	0.13592	7.10977	2.91667	4.37821	0.0119154	0.491504	1.03686	5.20717	1	0.309335	1421.12	1506.78	1475.03	high
hi_4	4	33	10.5267	51.3402	51.3402	1.81231	5.80846	2.23077	3.36982	0.0261325	1.79474	0.0777624	12.3477	1	2.24903	1115.14	914.983	1070.35	high
hi_4	4	34	0.592515	2.24296	2.24296	0.0791766	7.48346	2.9	4.11743	0.0143259	0.375132	1.77994	4.34883	1	0.210129	1013.27	1237.11	1055.19	high
hi_4	5	1	5.463	30.1554	30.1554	1.06448	5.13206	2	2.8288	0.0441766	1.37548	0.132392	10.3408	1	0.911162	1079.16	1045.74	1722.75	high
hi_4	5	2	3.57359	21.9499	21.9499	0.774831	4.61209	1.66667	1.99509	0.125926	1.17352	0.181884	9.302	1	0.481372	1472.12	1765.27	2371.13	high
hi_4	5	3	1.39112	5.95008	5.95008	0.210038	6.62319	2.875	4.78052	0.00915324	0.61099	0.670972	6.02014	1	0.386438	1103.54	1181.15	1892.3	high
hi_4	5	4	0.420191	1.61244	1.61244	0.0569191	7.38224	2.09091	3.07476	0.0344007	0.318064	2.47596	3.89577	1	0.145012	842.274	1299.83	1181.88	high
hi_4	5	5	4.36236	20.4434	20.4434	0.72165	6.04498	1.53571	1.40751	0.358627	1.13253	0.195288	9.08412	1	1.00947	1095.41	1860.9	2328.09	high
hi_4	5	6	38.519	262.147	262.217	9.2538	4.16251	1.96939	5.5209	0.00594251	4.05551	0.0152294	21.2625	2	4.22635	1399.28	1577.38	2322.65	high
hi_4	5	7	4.00062	20.2951	20.2951	0.716416	5.58422	1.42857	1.48523	0.305223	1.12841	0.196715	9.0621	1	0.79001	984.866	579.799	1540	high
hi_4	5	8	7.07236	35.6905	35.6905	1.25987	5.61354	2.375	4.34579	0.0121841	1.49641	0.11186	10.9383	1	1.4113	1078.96	1734.92	2062.85	high
hi_4	5	9	77.972	627.824	627.824	22.1622	3.51825	1.17361	4.25026	0.0130243	6.27613	0.00635901	28.4475	-2	6.11184	1453.53	1449.66	2074.56	high
hi_4	5	10	0.16037	0.704041	0.704041	0.0248526	6.45285	2.625	4.58144	0.010399	0.210171	5.6706	2.9555	1	0.0422871	797.779	541.873	881.257	high
hi_4	5	11	6.97135	36.1416	36.1416	1.2758	5.46431	3.86207	15.4293	0.000272246	1.50583	0.110464	10.9842	1	1.31816	1279.32	771.123	1569.06	high
hi_4	5	12	0.503484	1.91524	1.91524	0.067608	7.44711	2.7	4.06213	0.014919	0.346645	2.08451	4.12579	1	0.176824	964.355	1123.17	1430.55	high
hi_4	5	13	2.57926	14.1743	14.1743	0.500352	5.1549	1.73913	2.01775	0.121731	0.943025	0.281661	8.04018	1	0.434028	1158.11	2297.71	2239.27	high
hi_4	5	14	6.30484	40.7932	40.7932	1.44	4.37836	2.96667	4.55235	0.0105997	1.59981	0.0978676	11.4365	1	0.765381	1501.45	1539.91	1814.4	high
hi_4	5	15	5.50888	30.9952	30.9952	1.09413	5.03493	1.36842	2.14419	0.10144	1.39451	0.128805	10.4359	1	0.884365	1211.63	1202.88	1844.35	high
hi_4	5	16	0.962509	3.92269	3.92269	0.138471	6.95098	2.58333	2.99228	0.0373245	0.496095	1.01775	5.23954	1	0.294495	1036.75	1745.98	2025.08	high
hi_4	5	17	1.09084	4.7015	4.7015	0.165963	6.5728	2.13333	2.85741	0.0428628	0.543114	0.849163	5.56559	1	0.29843	1083.82	1722.16	2104.89	high
hi_4	5	18	0.87544	3.61615	3.61615	0.12765	6.85811	2.14286	2.63501	0.0546578	0.476317	1.10403	5.09935	1	0.260745	951.441	1349.28	1273.24	high
hi_4	5	19	0.79334	3.09529	3.09529	0.109264	7.26079	2.54545	2.77241	0.0469273	0.44068	1.28981	4.84171	1	0.264855	982.017	120.469	779.559	high
hi_4	5	20	18.3054	125.389	125.389	4.42623	4.13567	2.0625	2.24621	0.0882366	2.80481	0.0318396	16.6285	0	1.98268	1206.21	1625.76	2111.39	high
hi_4	5	21	1.03922	4.30026	4.30026	0.151799	6.84602	2.5	2.41256	0.0712137	0.519422	0.928395	5.40253	1	0.308435	915.844	1375.96	1401.54	high
hi_4	5	22	31.23	207.834	207.834	7.33654	4.25677	1.80282	3.02877	0.0359916	3.61103	0.0192092	19.6791	1	3.58354	1128.14	1282.08	1709.42	high
hi_4	5	23	3.44834	19.8415	19.8415	0.700405	4.92336	1.59259	1.7649	0.181902	1.11573	0.201211	8.99408	1	0.529315	1164.1	1804.17	1963.72	high
hi_4	5	24	0.851337	4.08967	4.08967	0.144365	5.8971	3.5	3.43274	0.0247216	0.506544	0.976201	5.31286	1	0.187482	1011	863.159	1310.96	high
hi_4	5	25	6.61311	39.8612	39.8612	1.4071	4.69982	2.18182	3.34761	0.0266561	1.58142	0.100156	11.3488	1	0.925014	1185.34	1893.54	1985.98	high
hi_4	5	26	8.93481	68.5001	69.1605	2.41805	3.69505	1.6	1.61529	0.237272	2.07309	0.0582822	13.5934	3	0.772513	1248.83	1602.39	1791.42	high
hi_4	5	27	3.07363	13.8889	13.8889	0.490279	6.26914	2.36364	3.1994	0.0305347	0.933485	0.287448	7.98586	1	0.764977	1205.36	1063.96	1272.72	high
hi_4	5	28	2.35318	12.1307	12.1307	0.428213	5.49534	1.95238	2.16603	0.0984031	0.8724	0.32911	7.63356	1	0.450012	1039.41	1178.96	1396.02	high
hi_4	5	29	4.98476	27.9211	27.9211	0.985616	5.05751	1.91667	1.93522	0.137979	1.32355	0.142986	10.0788	1	0.807419	980.26	950.141	1396.24	high
hi_4	5	30	3.13548	12.198	12.198	0.430589	7.28185	1.52	1.4556	0.324245	0.874816	0.327295	7.64765	0	1.05286	872.805	1334.85	1408.89	high
hi_4	5	31	0.925274	3.82674	3.82674	0.135084	6.84962	2.30769	2.91161	0.0405135	0.48999	1.04327	5.19647	1	0.274906	925.426	1953.71	1761.21	high
hi_4	5	32	2.29099	12.0547	12.0547	0.42553	5.38385	2.05	2.50073	0.0639441	0.869662	0.331186	7.61759	1	0.420523	1065.28	1461.67	1810.26	high
hi_4	5	33	3.06294	16.4932	16.4932	0.582212	5.26087	1.8	2.48761	0.0649608	1.01725	0.242059	8.4567	1	0.536826	1185.6	1098.41	1364.88	high
hi_4	5	34	12.9679	81.7597	81.7597	2.88612	4.49321	1.15254	2.85857	0.042811	2.26487	0.0488301	14.4193	0	1.65793	1091.72	949.066	1415.66	high
hi_4	5	35	0.679073	2.68283	2.68283	0.094704	7.17048	2.36364	3.00624	0.0368068	0.41027	1.48811	4.61633	1	0.221102	895.684	948.497	1106.84	high
hi_4	5	36	2.17986	11.3407	11.3407	0.400325	5.44521	1.9	2.20713	0.0930072	0.843514	0.352037	7.46412	1	0.409298	994.085	1331.61	1652.77	high
hi_4	5	37	1.88641	9.44412	9.44412	0.333377	5.65847	1.89474	2.11869	0.105147	0.769757	0.422733	7.02241	1	0.382485	963.243	913.766	1064.57	high
hi_4	5	38	13.3506	81.5877	81.7398	2.88005	4.63556	3.02222	6.45318	0.00372117	2.26248	0.048933	14.4092	2	1.81672	1131.27	538.557	1129.59	high
hi_4	5	39	4.96277	28.3672	28.3672	1.00136	4.95601	1.68966	1.6665	0.216067	1.33408	0.140738	10.1322	1	0.771916	956.545	858.611	1289.75	high
hi_4	5	40	4.9054	20.9418	20.9418	0.739245	6.63569	1.73077	1.68678	0.208365	1.14625	0.19064	9.15736	0	1.36782	1026.17	1294.44	1508.69	high
hi_4	5	41	10.4343	63.7101	63.7101	2.24897	4.63962	1.69231	5.68911	0.00543085	1.9993	0.0626641	13.2689	1	1.42237	1005.71	1178.62	1457.81	high
hi_4	5	42	6.37892	40.5104	40.5104	1.43002	4.46073	3.03125	4.40987	0.0116606	1.59425	0.0985509	11.4101	1	0.803785	1211.76	871.802	1130.23	high
hi_4	5	43	6.69366	39.6481	39.6481	1.39958	4.78263	2.31034	3.12181	0.0328684	1.57719	0.100694	11.3285	1	0.969566	1140.69	1297.94	1564.46	high
hi_4	5	44	7.94616	46.3782	46.3782	1.63715	4.85365	3.23333	8.76814	0.00148346	1.70581	0.0860821	11.9363	1	1.18543	1169.68	1258.48	1540.32	high
hi_4	5	45	1.81212	8.86842	8.86842	0.313055	5.78848	1.83333	1.97732	0.129351	0.745927	0.450174	6.87671	1	0.3845	861.216	355.345	855.931	high
hi_4	5	46	2.58687	12.5481	12.5481	0.442949	5.8401	1.63636	1.61669	0.236656	0.887283	0.318162	7.72014	1	0.558722	918.172	1582.71	1492.86	high
hi_4	5	47	2.7475	10.3899	10.3899	0.366763	7.49121	1.52174	1.63732	0.227825	0.807381	0.384252	7.24941	0	0.976388	769.013	1088.1	1194.57	high
hi_4	5	48	3.01691	14.674	14.674	0.517991	5.82425	2.4	2.92654	0.0398965	0.959503	0.27207	8.13357	1	0.648072	1377	285.253	664.825	high
hi_4	5	49	4.23395	19.4203	19.5836	0.685537	6.1761	1.68	2.20393	0.0934125	1.10383	0.205575	8.92999	2	1.02272	824.926	758.971	942.994	high
hi_4	5	50	5.22752	21.1574	21.1574	0.746855	6.99937	1.23333	1.27008	0.488096	1.15214	0.188697	9.18867	0	1.62179	966.739	1163.82	1291.59	high
hi_4	6	1	1.66411	9.25346	9.25346	0.326647	5.09453	1.42857	1.70936	0.200215	0.761948	0.431442	6.97483	1	0.273509	1221.49	318.802	0	high
hi_4	6	2	0.519877	2.22552	2.22552	0.0785607	6.61752	1.41667	1.4106	0.356281	0.37367	1.79389	4.33753	1	0.144169	944.792	27.9261	0	high
hi_4	6	3	12.4091	86.3117	86.3117	3.0468	4.07281	1.37288	1.60017	0.244063	2.32706	0.0462549	14.6821	1	1.30349	1364.21	967.988	195.578	high
hi_4	6	4	11.0465	80.2818	80.8588	2.83395	3.89792	1.33333	1.53804	0.27485	2.2443	0.049729	14.3319	3	1.06285	1258.17	1571.1	1967.18	high
hi_4	6	5	3.07467	13.9126	13.9126	0.491115	6.26059	2.36364	3.21689	0.0300394	0.93428	0.286958	7.99039	1	0.763148	1206.31	1064.97	1272.13	high
hi_4	6	6	2.35186	12.1618	12.1618	0.429313	5.4782	2	2.18347	0.0960634	0.873519	0.328267	7.64009	1	0.446959	1039.61	1181.15	1398.72	high
hi_4	6	7	1.20846	5.01925	5.01925	0.17718	6.82053	2.6	4.49965	0.0109765	0.561167	0.795405	5.68825	1	0.355999	1162.37	1313.07	1740.98	high
hi_4	6	8	2.88719	15.1724	15.1724	0.535585	5.39072	1.69565	1.83991	0.16055	0.975663	0.263132	8.22464	1	0.531312	1262.94	953.692	1538.24	high
hi_4	6	9	23.8053	173.518	173.518	6.12519	3.88646	1.47059	2.39006	0.0732445	3.29948	0.0230082	18.5302	0	2.27699	1435.21	1233.92	1997.12	high
hi_4	6	10	2.29208	12.0559	12.0559	0.425574	5.38586	2.05	2.5108	0.0631773	0.869707	0.331151	7.61785	1	0.421037	1066.65	1464.63	1812.45	high
hi_4	6	11	10.9146	70.6209	70.6209	2.49292	4.37826	1.41667	3.07892	0.0342613	2.10494	0.0565319	13.7323	0	1.32493	1093.45	988.172	1494.13	high
hi_4	6	12	2.23183	11.722	11.722	0.413785	5.39369	1.95	2.20467	0.0933186	0.857577	0.340586	7.54685	1	0.411164	1167.75	1474.86	2048.63	high
hi_4	6	13	0.68149	2.69031	2.69031	0.0949679	7.17601	2.36364	3.11555	0.033067	0.410841	1.48397	4.62061	1	0.222232	894.98	947.897	1107.71	high
hi_4	6	14	2.17928	11.3382	11.3382	0.400238	5.44498	1.9	2.21574	0.0919272	0.843421	0.352115	7.46357	1	0.409154	995.393	1334.44	1654.19	high
hi_4	6	15	3.57882	16.188	16.188	0.571435	6.26287	1.56	1.61151	0.238946	1.00779	0.246624	8.4042	1	0.888932	1055.5	1442.11	2116.51	high
hi_4	6	16	13.2436	82.4401	82.5659	2.91013	4.55087	3.02222	6.49989	0.00364151	2.27427	0.0484271	14.4592	3	1.73691	1127.98	537.581	1128.85	high
hi_4	6	17	1.09797	4.68156	4.68156	0.165259	6.64395	2.42857	3.18049	0.0310827	0.541961	0.852779	5.55771	1	0.30692	1206.09	435.845	1420.55	high
hi_4	6	18	4.86964	27.9996	27.9996	0.988387	4.92685	1.68966	1.70518	0.201693	1.32541	0.142585	10.0883	1	0.748543	961.617	866.71	1334.21	high
hi_4	6	19	5.59867	31.8949	31.8949	1.12589	4.97266	2.58621	4.10607	0.0144451	1.4146	0.125172	10.5359	1	0.876684	1295.03	1282.15	1865.98	high
hi_4	6	20	4.91321	21.1374	21.1374	0.746151	6.58473	1.73077	1.70729	0.200944	1.15159	0.188875	9.18578	0	1.34903	1023.6	1299.29	1511.2	high
hi_4	6	21	109.488	768.521	769.352	27.1288	4.03588	1.61111	2.52642	0.0620132	6.94386	0.00519483	30.4311	-2	11.2934	1173.54	932.576	1401.34	high
hi_4	6	22	1.76845	8.40238	8.40238	0.296604	5.96232	2.23529	2.95391	0.038798	0.726063	0.475143	6.75408	1	0.398112	1143.3	851.315	1323.92	high
hi_4	6	23	18.302	147.016	147.016	5.18967	3.52663	1.55738	1.8025	0.170754	3.03707	0.0271558	17.5343	1	1.44145	1412.49	1197.74	1872.62	high
hi_4	6	24	1.2848	7.49897	7.49897	0.264714	4.85356	3.54545	2.91151	0.0405177	0.68592	0.532385	6.50278	1	0.191663	986.535	545.162	1186.62	high
hi_4	6	25	20.1048	127.899	127.925	4.51482	4.45306	2.36667	4.32775	0.0123371	2.83273	0.0312148	16.7387	1	2.52463	1257.94	1181.57	1808.12	high
hi_4	6	26	1.75204	7.65473	7.65473	0.270212	6.48395	3.13333	4.51475	0.0108667	0.693007	0.521551	6.5475	1	0.46645	1545.65	465.643	801.745	high
hi_4	6	27	2.00526	10.1008	10.1008	0.356558	5.62392	2	2.33727	0.07832	0.796069	0.395249	7.18154	1	0.401634	1036.29	943.455	1569.42	high
hi_4	6	28	2.45835	13.0702	13.0702	0.461379	5.32825	1.81818	1.86087	0.155187	0.905555	0.305452	7.82576	1	0.441971	951.306	845.274	1378.06	high
hi_4	6	29	9.27023	56.5264	56.5264	1.99538	4.64584	2.7	12.3913	0.000525597	1.88321	0.0706278	12.7502	1	1.26707	1151.31	1249.37	1731.99	high
hi_4	6	30	1.81469	8.89459	8.89459	0.313979	5.77967	1.83333	1.99042	0.126813	0.747026	0.44885	6.88347	1	0.383875	861.3	355.899	856.083	high
hi_4	6	31	2.13128	10.365	10.365	0.365884	5.82502	1.5	1.62425	0.233366	0.806412	0.385176	7.24361	1	0.457949	910.075	1237.36	1578.7	high
hi_4	6	32	2.70509	14.9356	14.9356	0.527228	5.13078	1.95652	2.36948	0.0751689	0.968021	0.267303	8.18163	1	0.450952	1011.98	1412.42	1720.37	high
hi_4	6	33	2.66442	10.5295	10.5295	0.37169	7.16839	1.52174	1.64509	0.224612	0.812786	0.379159	7.28172	0	0.867017	762.976	1030.05	1198.12	high
hi_4	6	34	7.17591	43.0512	43.0512	1.51971	4.7219	2.13793	3.40769	0.0252708	1.64348	0.0927347	11.6438	1	1.01319	1005.63	1166.61	1579.13	high
hi_4	6	35	2.94949	14.8945	14.8945	0.525776	5.60978	2.4	2.88826	0.0415042	0.966687	0.268041	8.17412	1	0.587787	1368.2	271.523	664.825	high
hi_4	6	36	12.1892	89.6562	89.6562	3.16486	3.85143	1.83333	3.13523	0.0324482	2.37172	0.0445294	14.8694	1	1.14499	1372.62	1170.15	1685.06	high
hi_4	6	37	0.826295	3.32831	3.32831	0.117489	7.03295	2.30769	3.42503	0.0248889	0.456967	1.19951	4.96028	1	0.258816	886.194	464.134	1009.45	high
hi_4	6	38	4.76885	21.6122	21.6122	0.76291	6.25087	1.5	2.25372	0.0873579	1.16445	0.184726	9.25405	1	1.17998	1145.38	668.811	978.055	high
hi_4	6	39	2.70372	13.0952	13.0952	0.462259	5.84893	2.2381	3.56769	0.0220211	0.906418	0.304871	7.83073	1	0.585727	814.472	882.62	1150.42	high
hi_4	6	40	5.10043	22.3549	22.4932	0.789126	6.46338	1.30303	2.15451	0.0999891	1.18429	0.178589	9.35886	1	1.3493	814.487	772.763	997.249	high
hi_4	6	41	5.2603	21.358	21.358	0.753937	6.97711	1.26667	1.28279	0.473733	1.15759	0.186925	9.21762	0	1.6216	964.502	1165.27	1293	high
hi_4	6	42	2.08631	11.1014	11.1014	0.39188	5.32385	1.9	2.48074	0.0655025	0.834569	0.359624	7.41125	1	0.374466	1286.62	621.666	880.451	high
hi_4	7	1	0.927716	3.4255	3.4255	0.12092	7.67213	1.25	2.603	0.0566995	0.463591	1.16547	5.00811	1	0.345802	1106.41	1204.02	1730.21	high
hi_4	7	2	0	0.0573201	0.0573201	0.0020234	0	1.2	1.24375	0.519757	0.059969	69.6498	1.28096	1	0	929.522	910.435	986.37	high
hi_4	7	3	3.00717	13.9811	13.9811	0.493534	6.09313	2.04762	1.90078	0.145615	0.936578	0.285552	8.00349	1	0.707	1224.84	1186.08	2212.84	high
hi_4	7	4	6.39342	24.9891	24.9891	0.882115	7.24783	2.25714	4.13216	0.0141733	1.25213	0.159763	9.7129	0	2.12682	1201.5	899.229	2101.62	high
hi_4	7	5	0	0.105918	0.105918	0.00373889	0	1.8	2.47561	0.0659103	0.0815187	37.6928	1.57189	1	0	954.047	910.047	818.553	high
hi_4	7	6	0	0.0897185	0.0897185	0.00316706	0	1.6	1.98529	0.127798	0.0750264	44.4985	1.48728	1	0	945.236	1128.79	911.389	high
hi_4	7	7	0	0.097195	0.097195	0.00343098	0	1.4	1.40351	0.361704	0.0780899	41.0755	1.5275	1	0	921.103	1146.09	2097.56	high
hi_4	7	8	0	0.0747654	0.0747654	0.00263922	0	1.2	1.20979	0.564768	0.0684894	53.3982	1.39958	1	0	930.55	926.367	737.85	high
hi_4	7	9	0	0.0735193	0.0735193	0.00259523	0	1.4	1.57407	0.256404	0.0679162	54.3032	1.39177	1	0	922.525	894.017	740.644	high
hi_4	7	10	0.50569	1.7844	1.7844	0.0629894	8.02819	2.11111	1.74078	0.189571	0.334595	2.23735	4.02961	1	0.206396	1007.51	470.547	1703.8	high
hi_4	7	11	0.426211	1.64733	1.64733	0.0581508	7.32942	1.58333	1.67365	0.213306	0.321487	2.42352	3.92367	1	0.144992	997.734	847.511	1520.95	high
hi_4	7	12	0.708443	3.17504	3.17504	0.112079	6.32094	1.76923	1.75602	0.184676	0.446321	1.25741	4.88294	1	0.179246	1115.86	524.976	1029.13	high
hi_4	7	13	1.23332	4.13328	4.13328	0.145905	8.45288	2.46667	5.97293	0.00469285	0.509237	0.9659	5.33168	1	0.558039	1123.43	1255.49	1788.84	high
hi_4	7	14	4.31996	20.9941	20.9941	0.741093	5.82918	1.74194	3.97575	0.0159126	1.14768	0.190164	9.16498	1	0.929556	1468.19	586.323	1782.63	high
hi_4	7	15	0.310695	1.16509	1.16509	0.0411278	7.55438	1.30769	2.05852	0.11464	0.270367	3.42662	3.49585	1	0.112283	974.506	1152.34	1623.92	high
hi_4	7	16	0.0732206	0.437378	0.437378	0.0154394	4.74244	1.85714	2.38148	0.0740386	0.165654	9.12789	2.52184	1	0.0104284	979.074	1119.66	1237.6	high
hi_4	7	17	1.1518	5.9912	5.9912	0.211489	5.44615	2.57143	3.24975	0.0291373	0.613098	0.666367	6.03397	1	0.216341	1592.4	187.824	812.701	high
hi_4	7	18	0.220484	0.868525	0.868525	0.0306589	7.19151	1.66667	2.07406	0.112082	0.233434	4.59669	3.16976	1	0.07221	984.389	1035.37	2153.85	high
hi_4	7	19	1.18078	4.54449	4.54449	0.160421	7.36055	3.07692	4.34982	0.0121503	0.533968	0.8785	5.50293	1	0.405109	1129.43	734.358	1607.95	high
hi_4	7	20	1.92929	7.90395	7.90395	0.279009	6.9148	3.15	8.01957	0.00193886	0.704198	0.505106	6.6178	1	0.58417	1091.04	1379.93	2407.84	high
hi_4	7	21	1.06703	4.13951	4.13951	0.146125	7.30216	2.30769	2.77224	0.0469363	0.509621	0.964446	5.33435	1	0.360295	1385.57	689.488	1137.25	high
hi_4	7	22	11.9764	58.3905	58.3905	2.06119	5.81046	1.76364	3.91156	0.016709	1.91401	0.068373	12.8888	0	2.56053	1383.06	1074.92	2176.49	high
hi_4	7	23	2.7283	13.3244	13.3244	0.470353	5.80055	2.1	2.02488	0.120448	0.914318	0.299625	7.87617	1	0.581316	1293.55	1495.06	2366.06	high
hi_4	7	24	4.0211	16.7063	16.7063	0.589733	6.81851	3	4.94663	0.00826174	1.0238	0.238971	8.49296	1	1.18387	1127.61	1430.89	2493.76	high
hi_4	7	25	0.0235882	0.234265	0.234265	0.00826955	2.85241	1.66667	1.92702	0.139746	0.121235	17.042	2.04802	1	0.00121535	945.686	830.729	953.963	high
hi_4	7	26	0.577979	2.25418	2.25418	0.0795724	7.26355	2.08333	2.97171	0.0381049	0.376068	1.77108	4.35607	1	0.193104	1198.32	52.2957	962.334	high
hi_4	7	27	1.89338	6.8186	6.8186	0.240697	7.86626	3.11111	5.9359	0.00478123	0.654065	0.585506	6.29986	0	0.741917	1047.67	900.821	1649.31	high
hi_4	7	28	0.728533	2.9171	2.9171	0.102974	7.07495	2.16667	2.71314	0.0500706	0.427807	1.3686	4.74696	1	0.230928	1233.58	877.605	1099.94	high
hi_4	7	29	0.216589	0.866033	0.866033	0.0305709	7.08479	1.4	1.66509	0.216616	0.233099	4.60991	3.16672	1	0.0688449	944.612	1986.74	2251.83	high
hi_4	7	30	0.631955	2.37256	2.37256	0.0837512	7.54562	1.66667	2.32942	0.0791142	0.385817	1.68272	4.43103	1	0.227854	1086.44	660.01	1544.57	high
hi_4	7	31	1.05597	3.76568	3.76568	0.132929	7.94389	1.61111	1.96502	0.131795	0.486066	1.06019	5.16869	1	0.421986	1035.64	939.891	1585.32	high
hi_4	7	32	184.357	1527.8	1528.18	53.9312	3.41838	1.26404	1.90728	0.14413	9.79052	0.00261313	38.2637	-13	13.6421	2029.24	1694.08	1969.39	high
hi_4	7	33	1.78774	7.00926	7.00926	0.247427	7.22532	1.85714	3.18803	0.0308628	0.663146	0.569581	6.35803	1	0.591016	1344.82	93.5957	715.177	high
hi_4	7	34	0	0.174453	0.174453	0.00615818	0	2.2	2.87542	0.0420625	0.104619	22.8849	1.85634	1	0	978.679	893.121	1412.01	high
hi_4	7	35	0.91049	3.76195	3.76195	0.132797	6.85627	1.8	2.18957	0.0952623	0.485824	1.06124	5.16698	1	0.27104	1154.51	90.2057	762.977	high
hi_4	7	36	0.364474	1.38814	1.38814	0.0490015	7.43803	2	2.66521	0.052821	0.295114	2.87602	3.70604	1	0.127692	1078.89	1118.56	1954.16	high
hi_4	7	37	0.551336	2.03611	2.03611	0.0718747	7.6708	2.18182	2.55615	0.0598747	0.357416	1.96077	4.21081	1	0.205437	1118.03	1065.53	1615.55	high
hi_4	7	38	0.736664	2.628	2.628	0.0927685	7.94088	2.23077	3.73555	0.0191838	0.406056	1.51915	4.58466	1	0.294163	1042.31	807.765	1525.49	high
hi_4	7	39	1.30506	5.09152	5.09152	0.179731	7.26118	2.29412	3.53855	0.0225696	0.565193	0.784114	5.71542	1	0.435737	1103.43	610.339	1331.54	high
hi_4	7	40	0	0.112148	0.112148	0.00395883	0	1.16667	1.28819	0.467805	0.083882	35.5988	1.60212	1	0	949.311	946.5	1273.98	high
hi_4	7	41	0	0.0735193	0.0735193	0.00259523	0	1.4	1.57407	0.256404	0.0679162	54.3032	1.39177	1	0	959.169	982.644	1884.81	high
hi_4	7	42	0.277616	1.07538	1.07538	0.0379608	7.31324	2.11111	2.7317	0.0490568	0.259748	3.7125	3.40371	1	0.0940254	1035.39	555.594	936.859	high
hi_4	7	43	0.165922	0.685349	0.685349	0.0241928	6.85831	1.66667	2.10067	0.107877	0.207362	5.82526	2.92911	1	0.049422	973.796	295.987	667.909	high
hi_4	7	44	0.282889	1.07911	1.07911	0.0380927	7.42633	1.45455	2.0443	0.117049	0.2602	3.69964	3.40765	1	0.0987976	962.08	374.901	1325.44	high
hi_4	7	45	0.657804	2.44857	2.44857	0.0864344	7.61044	2	2.18085	0.0964101	0.391948	1.63048	4.47785	1	0.241266	1173.31	319.715	1405.19	high
hi_4	7	46	0.216189	0.861048	0.861048	0.030395	7.11264	2.375	3.30973	0.0275818	0.232427	4.6366	3.16064	1	0.0692589	1157.78	229.977	1031.42	high
hi_4	7	47	0	0.104672	0.104672	0.00369491	0	1.16667	1.5122	0.289185	0.0810377	38.1416	1.5657	1	0	964.024	476.798	1022.54	high
hi_4	7	48	0.528849	1.91773	1.91773	0.067696	7.81212	1.375	2.07636	0.111711	0.34687	2.0818	4.12757	1	0.204385	997.426	219.673	925.772	high
hi_4	7	49	1.2546	5.44168	5.44168	0.192091	6.53128	2.42857	3.12089	0.0328977	0.584304	0.733659	5.84355	1	0.338909	1489.01	945.18	1091.42	high
hi_4	7	50	4.03871	23.8651	23.8651	0.842439	4.79407	2.20833	2.85825	0.0428251	1.22364	0.167288	9.56504	1	0.587802	1750.45	1274.8	1610.35	high
hi_4	7	51	0.920347	3.73827	3.73827	0.131961	6.97439	2.23077	2.63806	0.0544687	0.484293	1.06796	5.15611	1	0.283495	1217.9	1160.19	879.667	high
hi_4	7	52	0.553676	2.09842	2.09842	0.0740741	7.47463	2.45455	4.33663	0.0122615	0.362843	1.90255	4.25333	1	0.195891	1240.74	1249.68	726.776	high
hi_4	7	53	0.71583	2.85978	2.85978	0.10095	7.09093	2.15385	2.67938	0.0519875	0.423583	1.39603	4.71566	1	0.227928	1070.16	867.366	694.283	high
hi_4	7	54	0.729526	2.79996	2.79996	0.0988387	7.38098	2.66667	5.12739	0.00741843	0.41913	1.42585	4.68256	1	0.25168	1279.81	1009.32	692.306	high
hi_4	7	55	0.400492	1.51649	1.51649	0.0535322	7.48133	2.6	4.76378	0.00925006	0.308456	2.63261	3.81691	1	0.141949	1123.76	897.931	813.387	high
hi_4	7	56	0.644479	2.52832	2.52832	0.0892496	7.22109	1.92308	2.84505	0.043424	0.39828	1.57905	4.52595	1	0.212811	1114.61	671.551	402.129	high
hi_5	1	1	6.91337	36.9378	36.9378	1.30391	5.30205	2.0625	2.57969	0.0582505	1.52233	0.108083	11.0643	1	1.23072	1277.19	901.955	1381.46	high
hi_5	1	2	3.35829	15.0229	15.0229	0.530307	6.33273	2.45455	3.01358	0.0365386	0.970844	0.265751	8.19753	1	0.852868	1157.25	987.08	1529.39	high
hi_5	1	3	344.955	2314.47	2318.28	81.7009	4.22217	1.15302	1.91471	0.142458	12.0503	0.00172494	43.9457	-24	38.9416	1376.35	1116.74	1780.53	high
hi_5	1	4	1.04528	4.3177	4.3177	0.152415	6.85813	2.84615	3.8466	0.0175699	0.520474	0.924644	5.40982	1	0.311333	1349.15	72.5838	637.814	high
hi_5	1	5	1.66209	7.68464	7.68464	0.271268	6.12714	1.85714	2.63595	0.0545994	0.69436	0.519522	6.55602	1	0.395141	1275.5	988.545	1542.49	high
hi_5	1	6	0.277165	1.07413	1.07413	0.0379168	7.30984	2.75	4.47632	0.011149	0.259598	3.71681	3.40239	1	0.0937854	1030.88	261.459	851.498	high
hi_5	1	7	20.7286	110.441	110.441	3.89857	5.31697	1.20482	2.69265	0.0512227	2.63232	0.0361491	15.9395	-2	3.7109	1190.97	1035.01	1570.07	high
hi_5	1	8	0.0937667	0.512143	0.512143	0.0180786	5.1866	3.16667	5.10712	0.0075071	0.179254	7.79535	2.65805	1	0.0159733	993.204	121.586	516.71	high
hi_5	1	9	0.99	3.96755	3.96755	0.140055	7.06868	2.28571	3.59155	0.0215852	0.498924	1.00625	5.25944	1	0.313251	1470.67	60.3464	457.023	high
hi_5	1	10	4.32789	25.2308	25.2308	0.890648	4.85926	2	2.25629	0.0870588	1.25817	0.158232	9.74412	1	0.647138	1662.19	976.101	1468.86	high
hi_5	1	11	0.0226928	0.250464	0.250464	0.00884138	2.56666	2	2.5597	0.0596258	0.125356	15.9398	2.09418	1	0.000946682	804.413	167.09	596.985	high
hi_5	1	12	1.71317	8.31391	8.31391	0.293481	5.83741	1.94444	2.50281	0.0637845	0.72223	0.480199	6.73029	1	0.369677	1242.66	1026.36	1432.12	high
hi_5	1	13	0.0718897	0.412456	0.412456	0.0145597	4.93758	2.14286	3.31215	0.0275214	0.160865	9.67943	2.473	1	0.0110988	808.71	276.924	830.257	high
hi_5	1	14	4.91869	28.6327	28.6327	1.01073	4.86646	2.53333	3.15742	0.031769	1.34031	0.139433	10.1637	1	0.73766	1218.88	1172.69	1674.29	high
hi_5	1	15	11.2423	62.4129	62.4129	2.20318	5.10278	1.81395	2.73447	0.0489082	1.97884	0.0639665	13.1782	0	1.85374	1564.4	1089.16	1739.19	high
hi_5	1	16	3.13525	16.7474	16.7474	0.591185	5.30333	2.04	2.57518	0.0585567	1.02506	0.238385	8.49992	1	0.558405	1226.3	1077.31	1419.56	high
hi_5	1	17	2.16061	8.90456	8.90456	0.314331	6.87368	3.6875	7.54395	0.00232918	0.747445	0.448347	6.88604	1	0.646452	1244.56	871.236	1198.96	high
hi_5	1	18	0.961264	3.88531	3.88531	0.137151	7.00878	2.58333	3.15894	0.0317231	0.493726	1.02755	5.22285	1	0.299026	1033.1	1099.76	1348.38	high
hi_5	1	19	4.98127	24.8421	24.8421	0.876924	5.68039	1.72414	1.71668	0.197664	1.24844	0.160709	9.69381	1	1.01784	1018.18	1010.93	1455.04	high
hi_5	1	20	1.11115	4.70274	4.70274	0.166007	6.69337	1.75	2.012	0.122777	0.543186	0.848938	5.56608	1	0.31524	944.841	602.471	1005.04	high
hi_5	1	21	3.98945	21.9225	21.9225	0.773863	5.15524	1.88889	1.87842	0.150877	1.17278	0.182112	9.29812	1	0.671418	1114.77	1088.1	1406.82	high
hi_5	1	22	2.11021	9.11016	9.11016	0.321589	6.56183	3.2	4.25902	0.012944	0.756025	0.438229	6.93864	1	0.575382	1335.68	849.725	1487.41	high
hi_5	1	23	25.5428	135.051	135.051	4.76731	5.35791	2.19403	4.37918	0.0119075	2.91087	0.0295616	17.0451	-1	4.64345	1166.55	1030.05	1510.09	high
hi_5	1	24	0.0640309	0.402487	0.402487	0.0142078	4.50675	2.66667	3.96257	0.016072	0.158909	9.91917	2.45292	1	0.00823564	871.031	163.684	584.307	high
hi_5	1	25	0.48789	1.83798	1.83798	0.0648808	7.51979	3.22222	5.13193	0.00739875	0.339581	2.17213	4.06955	1	0.174708	1195.3	127.835	610.618	high
hi_5	1	26	2.05625	10.4485	10.4485	0.368831	5.57505	2	2.47334	0.066092	0.809653	0.382098	7.26301	1	0.40472	1221.22	473.571	1001.06	high
hi_5	1	27	10.0092	59.0248	59.0248	2.08358	4.80386	2.25	2.74001	0.0486119	1.92438	0.0676383	12.9353	1	1.46272	1306.77	773.364	1219.29	high
hi_5	1	28	0	0.209343	0.209343	0.00738981	0	2.16667	4.04528	0.0151062	0.114605	19.0708	1.97266	1	0	789.357	194.435	1114.28	high
hi_5	1	29	30.3011	170.271	170.271	6.01056	5.04131	1.44898	3.71066	0.0195726	3.26846	0.023447	18.4139	-2	4.87669	1220.22	772.387	1166.8	high
hi_5	1	30	41.4007	226.901	226.901	8.00959	5.16889	1.64423	5.93359	0.00478681	3.77303	0.0175951	20.2633	-4	7.00458	1191.93	957.104	1317.89	high
hi_5	1	31	4.47078	18.087	18.087	0.638471	7.00233	1.43333	1.37063	0.388368	1.06526	0.22073	8.72076	0	1.38819	997.792	972.999	1185.65	high
hi_5	1	32	4.20538	21.3144	21.3144	0.752397	5.58931	2.27586	5.46045	0.00614206	1.1564	0.187307	9.21134	1	0.83196	1505.93	834.949	1216.64	high
hi_5	1	33	5.78289	30.0756	30.0756	1.06167	5.44698	1.75	2.51912	0.0625538	1.37366	0.132743	10.3317	1	1.08652	1230.22	806.151	1423.24	high
hi_5	1	34	1.72284	8.08214	8.08214	0.2853	6.0387	1.78947	2.20775	0.0929289	0.712092	0.49397	6.66716	1	0.397843	1066.71	825.42	1043.29	high
hi_5	1	35	2.93978	16.7362	16.7362	0.590789	4.97602	2	2.11092	0.106312	1.02471	0.238544	8.49803	1	0.460957	1060.92	791.798	1233.21	high
hi_5	1	36	0.555792	2.06353	2.06353	0.0728424	7.63005	2.66667	2.51295	0.0630153	0.359814	1.93472	4.22963	1	0.204903	844.763	767.267	922.798	high
hi_5	1	37	3.81334	13.1001	13.1001	0.462435	8.24622	1.45161	1.33853	0.41698	0.90659	0.304755	7.83173	1	1.64209	903.93	1000.5	1165.45	high
hi_5	1	38	0.669687	2.57318	2.57318	0.0908331	7.37272	2.81818	4.70906	0.0095763	0.401798	1.55152	4.55256	1	0.23052	1081.36	303.741	898.891	high
hi_5	1	39	2.86548	15.1849	15.1849	0.536025	5.3458	2.71429	3.12848	0.0326587	0.976064	0.262916	8.22689	1	0.518566	1090.27	1098.01	1532.57	high
hi_5	1	40	0.601694	2.25667	2.25667	0.0796604	7.55323	3.22222	4.48163	0.0111095	0.376276	1.76913	4.35767	1	0.217381	1054.96	326.745	762.108	high
hi_5	1	41	3.70592	14.9481	14.9481	0.527668	7.02321	1.86364	1.80658	0.169601	0.968425	0.26708	8.18391	0	1.15757	947.665	974.729	1176.35	high
hi_5	1	42	1.99686	9.39303	9.39303	0.331574	6.02238	2.05882	2.06683	0.113262	0.767672	0.425032	7.00972	1	0.458633	1039.5	885.103	969.099	high
hi_5	1	43	1.08435	3.79808	3.79808	0.134072	8.0878	1.6	1.83807	0.161033	0.488152	1.05115	5.18347	1	0.44917	829.239	1173.31	943.607	high
hi_5	1	44	0.616075	2.92831	2.92831	0.103369	5.95993	4.57143	2.95219	0.0388659	0.428629	1.36336	4.75304	1	0.138579	1020.33	593.048	0	high
hi_5	1	45	0.52962	2.02116	2.02116	0.0713469	7.42316	1.46154	1.85696	0.156167	0.356101	1.97527	4.20048	1	0.184809	877.215	632.338	751.219	high
hi_5	1	46	1.2128	6.32515	6.32515	0.223278	5.43178	1.31579	1.52505	0.281936	0.629953	0.631184	6.14407	1	0.226596	1096.78	690.701	794.94	high
hi_5	1	47	1.32869	7.12639	7.12639	0.251562	5.28176	1.38095	1.87877	0.150791	0.668664	0.560219	6.39326	1	0.234726	1257.19	227.631	801.593	high
hi_5	1	48	0.736053	3.1875	3.1875	0.112519	6.5416	3	2.03202	0.119184	0.447196	1.2525	4.88932	0	0.199461	898.916	555.089	652.656	high
hi_5	1	49	0.163286	0.706533	0.706533	0.0249406	6.54699	1.875	1.79289	0.173517	0.210542	5.6506	2.95899	1	0.0443214	915.829	221.171	467.478	high
hi_5	2	1	4.70826	17.7044	17.7044	0.624967	7.53361	1.29032	1.41361	0.354007	1.05394	0.225499	8.65884	1	1.69218	840.874	893.82	829.986	high
hi_5	2	2	1.90811	10.8721	10.8721	0.383786	4.9718	1.56522	2.76372	0.0473714	0.825905	0.367208	7.35988	1	0.298684	1061.53	473.059	990.414	high
hi_5	2	3	0.687386	2.76009	2.76009	0.0974312	7.05509	2.08333	3.04653	0.0353657	0.416135	1.44645	4.66022	1	0.216664	1043.73	311.165	913.781	high
hi_5	2	4	3.21651	17.5786	17.5786	0.620524	5.18354	2.65217	3.32043	0.027316	1.05018	0.227114	8.63827	1	0.547292	1039.1	1015.36	1338.75	high
hi_5	2	5	4.16943	19.8664	19.8664	0.701284	5.94542	2.04545	1.80131	0.171095	1.11643	0.200959	8.99785	1	0.933305	876.715	916.597	825.859	high
hi_5	2	6	1.14763	7.48277	7.48277	0.264142	4.34474	2.84615	3.10242	0.0334887	0.685179	0.533537	6.4981	1	0.137186	1047.87	657.971	677.894	high
hi_5	2	7	3.09017	14.345	14.345	0.506378	6.1025	1.75	1.73368	0.191907	0.948687	0.278309	8.07233	1	0.72875	948.224	942.549	1260.41	high
hi_5	2	8	2.00606	9.67963	9.67963	0.341691	5.87097	1.85	2.21405	0.0921382	0.779296	0.412447	7.0803	1	0.437869	934.669	640.091	976.216	high
hi_5	2	9	52.8183	302.669	302.784	10.6842	4.94358	2.18478	3.031	0.0359121	4.3577	0.0131904	22.306	-1	8.17425	954.441	536.128	864.695	high
hi_5	2	10	99.0478	788.941	790.06	27.8496	3.55653	2.21818	3.75803	0.0188417	7.0355	0.00506038	30.6983	1	7.93374	1233.74	686.762	1068.47	high
hi_5	2	11	10.1745	59.9905	59.9905	2.11767	4.80458	2.27027	4.38119	0.0118912	1.94006	0.0665495	13.0055	0	1.48732	1148.82	870.997	1319.82	high
hi_5	2	12	7.88624	37.9023	37.9023	1.33795	5.89426	1.38889	1.2943	0.461211	1.54208	0.105332	11.1597	0	1.73504	1125.71	831.483	1019.6	high
hi_5	2	13	2.53069	12.8547	12.8547	0.45377	5.57704	2.71429	3.67178	0.0202008	0.898056	0.310575	7.7825	1	0.498456	1127.44	290.886	959.727	high
hi_5	2	14	32.6944	201.895	201.895	7.1269	4.58746	2.66667	7.54585	0.00232742	3.55907	0.0197743	19.4898	-1	4.35711	1048.74	560.702	937.143	high
hi_5	2	15	1.10947	4.47845	4.47845	0.158089	7.018	1.55556	2.13728	0.102427	0.530074	0.891455	5.47614	1	0.346037	828.599	154.029	439.662	high
hi_5	2	16	0.413764	1.55886	1.55886	0.0550277	7.51919	2.88889	4.86078	0.00870726	0.312735	2.56106	3.85213	1	0.148141	802.774	262.277	581.516	high
hi_5	2	17	2.32302	11.9338	11.9338	0.421263	5.51442	2.1	2.42896	0.0697809	0.865291	0.33454	7.59204	1	0.447336	962.096	807.682	783.411	high
hi_5	2	18	4.24672	18.892	18.892	0.666887	6.36798	2.19231	2.64319	0.0541518	1.08871	0.211324	8.84826	0	1.09053	900.012	507.781	538.587	high
hi_5	3	1	43.67	409.483	409.483	14.4547	3.02116	1.56122	2.04774	0.11646	5.06863	0.00974971	24.6705	-2	2.52412	1186.68	621.396	935.652	high
hi_5	3	2	1.3132	7.51268	7.51268	0.265197	4.95177	3.41667	3.62193	0.0210465	0.686547	0.531413	6.50674	1	0.203907	983.009	278.488	263.812	high
hi_5	3	3	1.34017	7.2672	7.2672	0.256532	5.22419	3.76923	4.19621	0.0135341	0.675237	0.549364	6.43509	1	0.231622	754.537	279.595	524.66	high
hi_5	3	4	5.04338	30.5778	30.5778	1.0794	4.67241	1.64516	1.63275	0.229742	1.38508	0.130563	10.3889	1	0.697244	589.071	656.431	2565.82	high
hi_5	3	5	2.05174	9.57994	9.57994	0.338172	6.06716	1.65	1.64363	0.22521	0.775272	0.416739	7.05591	1	0.478272	479.209	305.308	1810.84	high
hi_5	3	6	1.43296	6.54446	6.54446	0.23102	6.20278	1.68421	2.15455	0.0999833	0.640782	0.610032	6.21427	1	0.349131	481.477	259.768	1828.36	high
hi_5	3	7	1.21556	5.3532	5.3532	0.188968	6.43264	2.07143	2.08159	0.110871	0.579535	0.745785	5.8117	1	0.31852	448.418	943.234	1798.91	high
hi_5	3	8	5.5477	27.247	27.247	0.961819	5.76793	1.64706	2.68738	0.0515245	1.30747	0.146524	9.99705	0	1.16878	481.328	480.628	2064.04	high
hi_5	3	9	1.06235	4.10711	4.10711	0.144981	7.32753	1.73333	2.10064	0.107881	0.507623	0.972054	5.3204	1	0.361215	399.933	173.118	1877.3	high
hi_5	3	10	4.05143	17.1051	17.1051	0.603809	6.70979	1.57143	1.57578	0.255574	1.03594	0.233401	8.56	0	1.15507	475.989	630.395	2626.05	high
hi_5	3	11	9.99914	52.737	52.737	1.86162	5.37121	1.97368	2.72165	0.0496026	1.81899	0.0757027	12.4586	-1	1.82679	510.373	592.952	2430.73	high
hi_5	3	12	11.8496	80.379	80.379	2.83738	4.17626	1.66038	3.60923	0.0212694	2.24566	0.0496689	14.3377	1	1.30877	628.331	847.176	2902.65	high
hi_5	3	13	86.269	498.243	498.243	17.588	4.905	2.07895	2.15635	0.0997335	5.59105	0.00801283	26.3378	-11	13.1436	519.278	633.645	2132	high
hi_5	3	14	0.552106	2.01493	2.01493	0.0711269	7.76227	2.5	2.99107	0.0373699	0.355552	1.98138	4.19616	1	0.21066	400.96	410.785	1670.39	high
hi_5	3	15	3.68686	19.7979	19.7979	0.698865	5.2755	2.64	3.18637	0.0309109	1.11451	0.201655	8.98749	1	0.649778	498.186	644.953	2375.15	high
hi_5	3	16	4.20342	24.7424	24.7424	0.873405	4.81268	1.79167	1.61919	0.235564	1.24593	0.161356	9.68083	1	0.616536	551.012	1357.65	2767.24	high
hi_5	3	17	2.58366	11.1076	11.1076	0.3921	6.58929	1.59091	1.66898	0.215103	0.834803	0.359422	7.41264	1	0.710386	442.347	775.181	2008.73	high
hi_5	3	18	22.7931	159.548	159.548	5.63205	4.04704	1.80597	2.25624	0.0870646	3.16387	0.0250228	18.0189	0	2.36406	535.59	626.666	2198.48	high
hi_5	3	19	0.719085	2.65417	2.65417	0.0936923	7.67496	3.44444	4.01076	0.0154996	0.408073	1.50417	4.59983	1	0.268234	435.755	491.157	1792.6	high
hi_5	3	20	1.77369	7.41797	7.41797	0.261854	6.77356	3.125	4.81235	0.00897279	0.682206	0.538198	6.47929	1	0.515337	464.748	416.664	1946.29	high
hi_5	3	21	4.54293	24.8657	24.8657	0.87776	5.17559	1.6875	2.01817	0.121655	1.24903	0.160556	9.69689	1	0.770615	503.683	391.243	2076.33	high
hi_5	3	22	31.7606	218.554	218.554	7.71496	4.11675	1.73171	3.74093	0.0191013	3.70299	0.018267	20.0118	0	3.40861	583.068	884.406	2869.88	high
hi_5	3	23	1.55589	7.08278	7.08278	0.250022	6.22299	2.11765	2.63242	0.0548196	0.666614	0.563668	6.38019	1	0.381555	504.425	1043.93	2438.36	high
hi_5	3	24	1.04912	4.39994	4.39994	0.155318	6.75466	2.35714	3.18844	0.0308507	0.525408	0.907361	5.44396	1	0.303119	483.679	699.324	2361.7	high
hi_5	3	25	7.72489	34.812	34.812	1.22886	6.2862	2.62162	8.34017	0.00172376	1.47787	0.114683	10.8478	1	1.93308	451.318	787.591	2408	high
hi_5	3	26	1.04865	5.41675	5.41675	0.191211	5.48426	5.5	3.40892	0.0252435	0.582965	0.737035	5.83461	1	0.199733	560.544	1406.7	1791.54	high
hi_5	3	27	8.60031	53.3663	53.3663	1.88383	4.56533	1.73333	3.1232	0.0328247	1.82981	0.0748101	12.508	1	1.13512	603.17	643.161	2139.89	high
hi_5	3	28	51.2015	321.217	321.217	11.339	4.51554	2.04167	3.91237	0.0166986	4.48923	0.0124288	22.7526	-6	6.61123	548.103	748.505	2290.51	high
hi_5	3	29	4.61765	22.3947	22.3947	0.790534	5.84117	4.19048	10.4498	0.000876344	1.18535	0.178271	9.36442	1	0.997705	560.289	538.643	2364.8	high
hi_5	3	30	17.1704	110.658	110.658	3.90622	4.39565	1.94915	3.66831	0.0202582	2.6349	0.0360782	15.95	1	2.10091	592.24	329.177	2096.42	high
hi_5	3	31	3.40974	19.2459	19.2459	0.679379	5.0189	2.16667	2.5757	0.0585211	1.09886	0.207439	8.90317	1	0.543901	639.672	752.439	2208.84	high
hi_5	3	32	3.75023	19.0614	19.0614	0.672869	5.5735	1.8	2.04315	0.117246	1.09358	0.209446	8.87464	1	0.737726	523.277	504.36	2107.78	high
hi_5	3	33	0.40566	1.54266	1.54266	0.0544559	7.44933	2	2.78494	0.046297	0.311106	2.58796	3.83874	1	0.142553	380.296	265.981	1638.7	high
hi_5	3	34	2.62965	11.5737	11.5737	0.408551	6.43653	1.69231	2.41866	0.0706769	0.852136	0.344949	7.51489	1	0.689894	420.812	370.505	1445.58	high
hi_5	3	35	2.85495	13.0441	13.0441	0.460456	6.20027	1.78261	1.9399	0.136982	0.904648	0.306065	7.82054	1	0.695027	443.687	485.345	1818.12	high
hi_5	3	36	0.906291	3.3956	3.3956	0.119865	7.56096	1.52941	1.87433	0.151866	0.461563	1.17574	4.99349	0	0.328098	376.651	968.693	2025.2	high
hi_5	3	37	13.4451	62.469	62.469	2.20516	6.09713	1.61017	2.59763	0.0570519	1.97973	0.0639091	13.1822	0	3.16517	469.553	696.314	1956.22	high
hi_5	3	38	0.0639483	0.36635	0.36635	0.0129322	4.9449	1.57143	1.77458	0.178944	0.151608	10.8976	2.37719	1	0.00990205	331.847	311.847	1818.54	high
hi_5	3	39	2.92963	14.7151	14.7151	0.519442	5.63995	1.85714	1.83068	0.162991	0.960847	0.271309	8.14116	1	0.590126	484.535	405.651	1695.9	high
hi_5	3	40	8.12149	39.5409	39.5409	1.39579	5.81854	1.85	2.78029	0.0465294	1.57506	0.100967	11.3183	1	1.74119	447.395	458.423	1650.26	high
hi_5	3	41	2.7471	10.6927	10.6927	0.377452	7.27801	1.6	1.5793	0.253868	0.819062	0.37337	7.31916	0	0.92147	437.907	636.056	1533.05	high
hi_5	3	42	1.68559	5.98372	5.98372	0.211225	7.98004	1.72222	1.58531	0.25099	0.612715	0.667199	6.03146	0	0.679739	408.509	421.308	1146.38	high
hi_5	4	1	7.2437	50.1115	50.1115	1.76894	4.09495	1.55556	2.03408	0.118821	1.77313	0.079669	12.2484	1	0.769198	1167.59	774.326	2212.71	high
hi_5	4	2	3.2767	18.71	18.71	0.660464	4.96121	1.79167	1.88935	0.148274	1.08345	0.213379	8.81977	1	0.510731	941.751	1911.91	2899.6	high
hi_5	4	3	10.0262	63.4821	63.4821	2.24092	4.47417	1.87179	3.30934	0.0275914	1.99571	0.0628892	13.2531	1	1.27099	1048.3	1526.64	2739.79	high
hi_5	4	4	0.780257	3.04669	3.04669	0.107548	7.25495	2.81818	4.02335	0.0153546	0.437207	1.31038	4.81624	1	0.260068	1005.53	756.324	1775.93	high
hi_5	4	5	2.56066	13.2509	13.2509	0.467758	5.47433	2.15789	2.15002	0.100618	0.911792	0.301287	7.86166	1	0.485953	1060.94	1893.43	2815.96	high
hi_5	4	6	3.33664	19.9848	19.9848	0.705463	4.72971	1.84	2.1724	0.0975393	1.11975	0.199769	9.01569	1	0.472671	1072.48	2345.97	3308.43	high
hi_5	4	7	0.414535	1.56135	1.56135	0.0551157	7.52117	2.5	4.32545	0.0123568	0.312985	2.55698	3.85418	1	0.148495	832.265	649.621	2072.17	high
hi_5	4	8	7.87454	51.1233	51.1233	1.80465	4.36346	1.27273	1.88036	0.150411	1.79095	0.0780922	12.3303	1	0.949443	1036.15	1000.98	2283.33	high
hi_5	4	9	121.917	873.123	873.123	30.8212	3.9556	1.91667	3.52013	0.0229257	7.40134	0.00457248	31.7534	1	12.0801	1284.4	1655.67	2749.57	high
hi_5	4	10	5.20632	26.1156	26.1156	0.921879	5.64751	1.60526	3.01671	0.0364251	1.28004	0.152872	9.85671	1	1.05154	1005.1	587.465	1936.5	high
hi_5	4	11	2.02363	9.89395	9.89395	0.349257	5.79411	1.7619	2.23687	0.0893471	0.787876	0.403513	7.13218	1	0.430214	782.79	1980.91	2524.62	high
hi_5	4	12	4.946	27.3754	27.3754	0.96635	5.11823	2	4.8837	0.00858523	1.31055	0.145837	10.0127	1	0.820491	1072.33	1733.18	2901.91	high
hi_5	4	13	2.09045	9.85159	9.85159	0.347761	6.01117	1.6087	2.11867	0.10515	0.786187	0.405248	7.12198	1	0.478343	991.473	928.088	2050.62	high
hi_5	4	14	13.9326	77.2626	77.2626	2.72737	5.10842	2.54717	6.22666	0.00414223	2.2017	0.0516723	14.15	0	2.30243	1089.71	1588.12	2441.46	high
hi_5	4	15	1.45519	6.31145	6.31145	0.222794	6.53156	2.23529	3.16332	0.0315915	0.62927	0.632555	6.13962	1	0.393129	860.392	1640.52	2311.38	high
hi_5	4	16	16.5597	90.3415	90.3415	3.18906	5.19268	3.65957	6.96938	0.00295404	2.38077	0.0441916	14.9072	1	2.82759	1001.12	1261.05	2299.94	high
hi_5	4	17	0.262379	1.00435	1.00435	0.0354535	7.40064	2.5	3.12037	0.032914	0.251024	3.97505	3.32706	1	0.0910015	629.599	418.47	1050.65	high
hi_5	4	18	0.775337	3.0903	3.0903	0.109088	7.10746	2.5	3.35438	0.026495	0.440325	1.29189	4.83911	1	0.248028	849.129	657.373	1304.54	high
hi_5	4	19	2.47284	12.9095	12.9095	0.455705	5.42639	2.09524	2.79593	0.0457532	0.899969	0.309256	7.79355	1	0.461104	1015.69	1920.18	2630.72	high
hi_5	4	20	1.42434	6.51331	6.51331	0.22992	6.19492	2.125	2.59746	0.0570627	0.639255	0.61295	6.2044	1	0.346151	835.598	1109.33	1966.57	high
hi_5	4	21	1.562	6.73013	6.73013	0.237574	6.57479	2.6875	4.80982	0.00898698	0.649807	0.593203	6.27249	1	0.427588	1303.58	985.566	1720.31	high
hi_5	4	22	0.52468	1.96633	1.96633	0.0694114	7.55899	2.5	3.61789	0.0211171	0.351238	2.03035	4.16215	1	0.189847	696.281	522.339	1345.79	high
hi_5	4	23	0.585223	2.20558	2.20558	0.0778569	7.51665	2.90909	5.66491	0.00550072	0.371993	1.81011	4.32454	1	0.209387	798.553	1140.28	1782.16	high
hi_5	4	24	2.49676	12.5942	12.5942	0.444576	5.61604	2.4	3.23587	0.0295138	0.888912	0.316997	7.72958	1	0.498676	1021.75	1444.86	1802.47	high
hi_5	4	25	43.3823	279.944	280.062	9.88203	4.39003	2.15476	4.11428	0.0143588	4.19091	0.0142612	21.7331	3	5.29454	1031.25	1207.32	2006.89	high
hi_5	4	26	0	0.152023	0.152023	0.00536641	0	2	2.44345	0.0685474	0.0976624	26.2614	1.77311	1	0	552.516	514.893	788.664	high
hi_5	4	27	2.05293	10.122	10.122	0.357306	5.74556	1.9	2.41775	0.0707563	0.796904	0.394422	7.18656	1	0.42916	811.886	1423.14	2156.05	high
hi_5	4	28	1.31027	5.71208	5.71208	0.201636	6.4982	2.4	3.39104	0.0256448	0.598646	0.698929	5.93877	1	0.350372	848.844	1331.73	1865.88	high
hi_5	4	29	0.191659	0.795005	0.795005	0.0280637	6.82943	2.5	3.74146	0.0190931	0.223336	5.02177	3.07767	1	0.0566082	565.854	355.589	660.362	high
hi_5	4	30	1.32286	5.46286	5.46286	0.192839	6.85992	3.30769	5.18183	0.00718706	0.585441	0.730814	5.85112	1	0.394214	1303.59	490.183	1171.13	high
hi_5	4	31	32.611	218.942	218.942	7.72864	4.2195	1.81818	6.28722	0.00402368	3.70627	0.0182347	20.0236	1	3.67678	1054.04	1408.07	1888.78	high
hi_5	4	32	5.8329	29.9747	29.9747	1.05811	5.51258	2.72414	5.45319	0.00616664	1.37136	0.13319	10.3201	1	1.12247	740.93	1890.04	2029.54	high
hi_5	4	33	2.13109	10.2802	10.2802	0.362893	5.87251	1.85714	2.29193	0.0830603	0.803109	0.38835	7.22382	1	0.465403	785.362	1245.13	1849.81	high
hi_5	4	34	1.94768	8.27778	8.27778	0.292205	6.66546	3.5	2.75979	0.0475744	0.720659	0.482296	6.72053	1	0.547974	890.149	920.452	1693.66	high
hi_5	4	35	1.57942	7.44913	7.44913	0.262954	6.00643	1.63158	1.85605	0.156399	0.683637	0.535947	6.48835	1	0.360836	661.307	1295.55	1692.2	high
hi_5	4	36	2.90649	12.3014	12.3014	0.434239	6.69329	1.75862	5.76643	0.0052153	0.878517	0.324543	7.66921	1	0.824574	830.199	1232.11	1885.84	high
hi_5	4	37	1.33161	5.61364	5.61364	0.198161	6.71985	2.71429	3.60183	0.0214008	0.593465	0.711185	5.90446	1	0.380784	938.803	992.286	1783.33	high
hi_5	4	38	1.83595	7.71454	7.71454	0.272323	6.74178	2.73333	2.5809	0.0581681	0.69571	0.517508	6.56451	1	0.528434	800.346	1000.12	1669.9	high
hi_5	4	39	0.548019	2.08595	2.08595	0.0736342	7.44245	2.36364	3.31267	0.0275084	0.361764	1.91391	4.2449	1	0.192224	683.127	927.973	1364.61	high
hi_5	4	40	1.11563	4.54823	4.54823	0.160552	6.94871	3.08333	3.9986	0.0156414	0.534188	0.877778	5.50444	1	0.341123	903.364	126.723	957.041	high
hi_5	4	41	1.67787	7.60863	7.60863	0.268584	6.24707	1.94737	2.3808	0.0741022	0.690917	0.524712	6.53433	1	0.414659	720.772	1158.23	1702.99	high
hi_5	4	42	0.482041	1.9439	1.9439	0.0686197	7.02482	2.25	2.70727	0.050397	0.349229	2.05378	4.14626	1	0.150638	657.804	319.607	744.097	high
hi_5	4	43	2.24562	10.5781	10.5781	0.373405	6.0139	2.21053	2.21379	0.0921706	0.814659	0.377417	7.29291	1	0.514315	869.249	946.983	1453.7	high
hi_5	4	44	4.4801	22.6527	22.6527	0.799639	5.60265	2.52174	3.20044	0.0305051	1.19215	0.176241	9.40023	1	0.890544	795.121	1484.57	1802.84	high
hi_5	4	45	0.325184	1.24111	1.24111	0.043811	7.42243	2.55556	4.39086	0.0118128	0.279047	3.21676	3.57028	1	0.11345	666.227	820.862	1397.73	high
hi_5	4	46	2.64717	13.454	13.454	0.474927	5.57384	2.57895	3.43536	0.0246652	0.918754	0.296739	7.90162	1	0.520802	1179.25	286.235	829.185	high
hi_5	4	47	1.85501	8.52575	8.52575	0.300959	6.16367	2.15789	3.06947	0.0345789	0.731373	0.468268	6.78698	1	0.44628	896.095	580.746	1227.61	high
hi_5	4	48	2.98637	12.6142	12.6142	0.44528	6.70672	1.91667	2.47998	0.0655623	0.889615	0.316496	7.73366	1	0.850639	811.871	1066.92	1465.73	high
hi_5	4	49	7.15713	40.2138	40.2138	1.41955	5.04184	1.2766	3.59622	0.0215011	1.5884	0.0992777	11.3821	1	1.15212	799.419	1168.14	1558.48	high
hi_5	4	50	183.002	1116.93	1117.81	39.4278	4.64144	1.04701	2.26474	0.086089	8.37118	0.00357437	34.47	-9	24.9656	870.278	1083.68	1301.34	high
hi_5	4	51	1.17023	5.09651	5.09651	0.179907	6.50464	1.9375	2.32739	0.0793221	0.56547	0.783347	5.71728	1	0.313544	648.427	1126.34	1266.05	high
hi_5	4	52	5.70379	28.8545	28.8545	1.01856	5.59984	1.21951	1.89094	0.147899	1.34549	0.138361	10.1899	1	1.13265	897.082	1048.45	1238.34	high
hi_5	4	53	1.57198	6.41363	6.41363	0.226401	6.94336	1.22727	2.02811	0.119874	0.634344	0.622477	6.17258	1	0.47992	577.903	1094.27	1104.72	high
hi_5	4	54	0.0888913	0.452331	0.452331	0.0159673	5.56709	1.875	2.97852	0.037844	0.168462	8.82614	2.55026	1	0.017446	557.813	204.245	807.609	high
hi_5	4	55	2.36214	11.7893	11.7893	0.416161	5.67603	1.95455	2.68069	0.0519113	0.860035	0.338642	7.56126	1	0.481922	974.907	359.715	840.27	high
hi_5	4	56	3.33465	15.7169	15.7169	0.554808	6.01046	1.3125	3.71915	0.0194388	0.993017	0.254015	8.32188	1	0.762864	660.185	156.229	749.649	high
hi_5	4	57	2.27518	11.3307	11.3307	0.399974	5.68833	2.05	2.33231	0.0788208	0.843143	0.352347	7.46193	1	0.466195	907.764	160.519	745.965	high
hi_5	4	58	4.52771	19.7867	19.7867	0.698469	6.48233	1.77778	1.57339	0.256739	1.11419	0.201769	8.98579	0	1.20482	647.99	1518.58	1539.12	high
hi_5	4	59	1.22752	5.14261	5.14261	0.181534	6.76194	2.64286	4.15541	0.0139367	0.568022	0.776324	5.73447	1	0.35543	865.076	484.24	763.166	high
hi_5	4	60	3.26071	12.3463	12.3463	0.435823	7.48173	2.35	3.07473	0.0344017	0.880117	0.323364	7.67852	1	1.15584	830.592	743.187	762.628	high
hi_5	4	61	50.7314	299.386	299.386	10.5683	4.80033	1.65657	2.51449	0.0628997	4.33399	0.0133351	22.225	-5	7.40287	775.114	925.317	1077.4	high
hi_5	4	62	0.208657	0.836126	0.836126	0.0295153	7.06947	2.11111	3.46667	0.0240029	0.229039	4.7748	3.12985	1	0.066037	543.048	2127.57	2093.98	high
hi_5	4	63	24.0769	115.843	116.227	4.08925	5.88785	2.55102	3.47219	0.0238886	2.69592	0.0344634	16.1953	-1	5.28561	752.858	951.19	931.298	high
hi_5	4	64	5.28377	21.7007	21.7007	0.766033	6.89757	1.96296	2.30604	0.0815458	1.16683	0.183973	9.26666	1	1.5919	669.933	706.373	888.469	high
hi_5	4	65	0.130688	0.625537	0.625537	0.0220815	5.91843	2.5	4.87278	0.0086431	0.198107	6.38225	2.8413	1	0.0289887	620.486	249.568	533.594	high
hi_5	4	66	2.48808	9.23103	9.23103	0.325856	7.63554	2.17391	3.1917	0.0307564	0.761024	0.432491	6.96919	1	0.918598	702.791	855.821	748.249	high
hi_5	4	67	1.78213	8.00239	8.00239	0.282484	6.30877	2.44444	4.17038	0.0137871	0.70857	0.498893	6.64516	1	0.44917	844.284	110.979	549.639	high
hi_5	4	68	0.165479	0.747654	0.747654	0.0263922	6.27001	3.28571	6.50293	0.00363641	0.216582	5.33982	3.01531	1	0.0411965	649.805	306.585	503.908	high
hi_5	4	69	10.3074	56.9476	56.9476	2.01025	5.12745	1.47727	2.01522	0.12219	1.89021	0.0701055	12.7818	1	1.71607	820.021	922.442	803.735	high
hi_5	4	70	0.565078	2.14078	2.14078	0.0755696	7.47759	2.25	3.31708	0.0273988	0.366488	1.8649	4.28177	1	0.200084	597.749	753.219	733.348	high
hi_5	4	71	1.208	4.67035	4.67035	0.164863	7.3273	4	8.51601	0.00161917	0.541312	0.854827	5.55327	1	0.410712	674.104	538.907	488.55	high
hi_5	4	72	1.14057	5.36193	5.36193	0.189276	6.02596	1.73333	1.96238	0.132329	0.580007	0.744571	5.81486	1	0.262274	638.852	1061.47	997.325	high
hi_5	5	1	181.235	1238.74	1239.29	43.7277	4.14462	1.30303	1.89825	0.146196	8.81584	0.00322289	35.6801	-10	19.7148	1242.7	1561.68	2731.88	high
hi_5	5	2	1.58562	6.53076	6.53076	0.230536	6.87796	2.5625	3.6978	0.0197774	0.64011	0.611313	6.20993	1	0.475006	1352.49	810.808	781.55	high
hi_5	5	3	0.553063	2.00247	2.00247	0.0706871	7.8241	3.66667	6.7652	0.00322967	0.35445	1.99371	4.18749	1	0.2144	731.968	631.895	1720.49	high
hi_5	5	4	4.00734	17.6671	17.6671	0.623647	6.42566	3	3.25928	0.0288826	1.05282	0.225976	8.65274	1	1.04779	927.048	1494.12	2108.85	high
hi_5	5	5	0	0.0623045	0.0623045	0.00219935	0	2.66667	2.6216	0.055501	0.062522	64.0778	1.31706	1	0	649.76	1808.14	3596.44	high
hi_5	5	6	0.958818	4.11957	4.11957	0.145421	6.5934	2.84615	3.76316	0.0187647	0.508392	0.969114	5.32578	1	0.263959	750.568	124.702	0	high
hi_5	5	7	3.32273	12.2478	12.2478	0.432348	7.6853	1.48	1.26515	0.493822	0.876602	0.325963	7.65805	0	1.24279	854.743	1097.66	1957.84	high
hi_5	5	8	3.04845	17.0602	17.0602	0.602226	5.06197	2	2.22698	0.0905416	1.03458	0.234014	8.55251	1	0.494652	988.743	1477.82	1637.68	high
hi_5	5	9	12.6938	76.9535	76.9535	2.71646	4.67293	2.27907	3.23647	0.0294974	2.19729	0.0518798	14.1311	1	1.7553	1209.23	1313.94	2513.62	high
hi_5	5	10	2.36492	11.6235	11.6235	0.410311	5.76373	2.44444	2.99464	0.0372361	0.853969	0.34347	7.52566	1	0.497512	1371.94	1117.9	1946.58	high
hi_5	5	11	0.373871	1.42054	1.42054	0.0501452	7.45578	2.5	4.69117	0.00968625	0.298538	2.81043	3.73465	1	0.13161	729.088	1084.3	2776.31	high
hi_5	5	12	0.255974	0.999364	0.999364	0.0352776	7.25601	1.7	2.07188	0.112436	0.2504	3.99488	3.32154	1	0.0853442	644.315	879.883	2601.83	high
hi_5	5	13	2.27782	8.15441	8.15441	0.287851	7.91321	1.37037	1.78052	0.177158	0.715269	0.489592	6.68698	1	0.903248	752.765	1537.22	2232.09	high
hi_5	5	14	3.1998	16.7362	16.7362	0.590789	5.41614	3.05263	2.78883	0.0461036	1.02471	0.238544	8.49803	1	0.594407	847.45	416.494	2602.99	high
hi_5	5	15	1.75357	8.08712	8.08712	0.285475	6.14262	2.41176	2.77788	0.0466509	0.712312	0.493666	6.66853	1	0.418997	877.513	1451.54	1447.47	high
hi_5	5	16	2.04023	10.451	10.451	0.368919	5.5303	2.38889	2.89388	0.041263	0.80975	0.382007	7.26358	1	0.395146	945.958	135.39	305.847	high
hi_5	5	17	1.77896	8.56936	8.56936	0.302498	5.8809	1.57143	1.8223	0.165249	0.733242	0.465885	6.79853	1	0.389615	871.813	212.701	1275.12	high
hi_5	5	18	2.61514	11.5002	11.5002	0.405956	6.44193	1.95238	2.29736	0.0824731	0.849425	0.347155	7.49895	1	0.68724	972.145	1513.2	1754.76	high
hi_5	5	19	2.24061	10.2267	10.2267	0.361001	6.20666	2.33333	2.66573	0.0527899	0.801014	0.390385	7.21124	1	0.546592	790.173	1585.65	3401.75	high
hi_5	5	20	0.519617	2.29281	2.29281	0.080936	6.42009	3.75	3.5603	0.0221584	0.379277	1.74124	4.38081	1	0.135627	712.517	1248.59	3311.14	high
hi_5	5	21	1.83015	8.93945	8.93945	0.315563	5.79965	1.7	2.06663	0.113296	0.748908	0.446598	6.89502	1	0.389826	856.691	771.423	1051.96	high
hi_5	5	22	0.086475	0.49719	0.49719	0.0175508	4.92712	2.71429	4.99092	0.00804374	0.176618	8.0298	2.63192	1	0.0132941	672.145	436.464	2354.69	high
hi_5	5	23	3.88895	26.123	26.123	0.922143	4.21729	2.34483	3.76742	0.0187012	1.28022	0.152828	9.85765	1	0.438007	873.254	663.511	620.287	high
hi_5	5	24	0	0.0897185	0.0897185	0.00316706	0	1.6	1.98529	0.127798	0.0750264	44.4985	1.48728	1	0	636.986	648.472	2400.58	high
hi_5	6	1	154.363	1056.81	1057.66	37.3053	4.13784	1.42593	1.95897	0.133019	8.14275	0.00377773	33.84	-9	16.7368	797.71	1793.91	2628.45	high
hi_5	6	2	0.719006	2.7414	2.7414	0.0967713	7.42995	3.2	5.18275	0.0071832	0.414724	1.45631	4.64968	1	0.251354	738.216	314.21	775.643	high
hi_5	6	3	1.85019	8.91577	8.91577	0.314727	5.8787	2.16667	3.10825	0.0333006	0.747915	0.447783	6.88893	1	0.40491	874.917	391.447	1706.82	high
hi_5	6	4	0.439473	1.65979	1.65979	0.0585907	7.50074	3	5.11561	0.0074698	0.322701	2.40532	3.93354	1	0.156575	614.171	338.908	750.384	high
hi_5	6	5	0.79766	3.11523	3.11523	0.109967	7.2536	2.66667	4.53785	0.0107016	0.442097	1.28156	4.85209	1	0.26577	617.338	388.94	1548.33	high
hi_5	6	6	1.09814	4.00369	4.00369	0.14133	7.77	2.47059	6.1831	0.00423039	0.501191	0.997165	5.27536	1	0.419835	668.029	42.3333	716.308	high
hi_5	6	7	0.409389	1.54017	1.54017	0.0543679	7.52997	3	5.65727	0.00552305	0.310854	2.59214	3.83667	1	0.146995	634.744	214.566	889.029	high
hi_5	6	8	1.45015	6.07967	6.07967	0.214612	6.75708	2.85714	3.96399	0.0160547	0.617608	0.65667	6.06353	1	0.419288	759.575	82.8961	1119.89	high
hi_5	6	9	4.20835	21.753	21.753	0.767881	5.48047	2.52	3.94547	0.0162818	1.16824	0.18353	9.2741	1	0.800438	809.502	248.802	1070.16	high
hi_5	6	10	0.897374	3.54762	3.54762	0.125231	7.16575	3	4.91311	0.00843197	0.471782	1.12536	5.06693	1	0.291795	807.981	241.219	1030.09	high
hi_5	6	11	1.07658	4.2068	4.2068	0.1485	7.24969	2.83333	3.54579	0.0224316	0.513746	0.94902	5.3631	1	0.358316	655.457	65.9304	999.136	high
hi_5	6	12	0.480131	1.82054	1.82054	0.064265	7.47112	2.6	3.97515	0.0159199	0.337966	2.19294	4.05663	1	0.169712	551.818	145.198	1264.26	high
hi_5	6	13	22.4022	129.666	129.666	4.5772	4.8943	2.74242	4.92762	0.00835774	2.85224	0.0307895	16.8154	-1	3.39823	779.033	181.918	1032.54	high
hi_5	6	14	0.639296	2.37006	2.37006	0.0836632	7.6413	3.5	7.04874	0.00285539	0.385614	1.68449	4.42947	1	0.236384	553.606	88.8623	950.164	high
hi_5	6	15	1.05053	4.2691	4.2691	0.150699	6.97101	2.84615	4.53658	0.0107106	0.517537	0.935169	5.38945	1	0.32328	774.027	303.787	884.546	high
hi_5	6	16	0.85453	3.22363	3.22363	0.113794	7.50943	2.21429	3.19062	0.0307875	0.449724	1.23846	4.90773	1	0.305156	609.274	74.1728	856.976	high
hi_5	6	17	1.43271	6.3887	6.3887	0.225521	6.35288	2.375	3.4041	0.025351	0.63311	0.624906	6.16457	1	0.366168	855.254	80.4595	576.977	high
hi_5	6	18	4.44139	19.7717	19.7717	0.697941	6.36355	3.45833	4.64677	0.00996662	1.11377	0.201922	8.98353	1	1.13893	633.863	112.349	932.552	high
hi_5	6	19	0.64043	2.42614	2.42614	0.0856426	7.47794	2.90909	5.59996	0.00569436	0.390149	1.64555	4.46413	1	0.226786	699.75	145.038	647.479	high
hi_5	6	20	1.04904	4.20805	4.20805	0.148544	7.06216	2.84615	4.88565	0.008575	0.513823	0.948739	5.36363	1	0.331321	867.099	226.881	878.758	high
hi_5	6	21	62.766	377.979	377.988	13.3427	4.70416	1.1203	1.81788	0.166458	4.86975	0.0105623	24.0208	-1	8.79568	759.491	131.454	1080.65	high
hi_5	6	22	0.500658	1.88284	1.88284	0.0664643	7.53273	2.8	5.27005	0.00683213	0.3437	2.12038	4.10239	1	0.179898	669.326	20.1932	527.053	high
hi_5	6	23	0.819213	3.15635	3.15635	0.111419	7.35255	3	5.54785	0.00585635	0.445005	1.26486	4.87334	1	0.280449	851.756	274.538	855.724	high
hi_5	6	24	1.78269	7.87404	7.87404	0.277954	6.41361	2.125	2.21897	0.0915266	0.702865	0.507025	6.60944	1	0.464367	668.929	212.402	1163.68	high
hi_5	6	25	3.95489	21.3119	21.3119	0.752309	5.257	2.25	5.08929	0.00758627	1.15634	0.187329	9.21099	1	0.692135	845.509	131.715	851.926	high
hi_5	6	26	1.60024	6.92203	6.92203	0.244348	6.54904	3.14286	4.19918	0.0135054	0.659006	0.576758	6.33155	1	0.434633	943.15	325.065	790.105	high
hi_5	6	27	1.47886	6.60802	6.60802	0.233263	6.3399	2.375	3.56943	0.0219889	0.643885	0.604166	6.23432	1	0.376421	806.55	319.058	1004.19	high
hi_5	6	28	0.884711	3.45665	3.45665	0.12202	7.25055	2.91667	5.05919	0.0077225	0.465694	1.15497	5.02324	1	0.294526	780.721	95.589	584.673	high
hi_5	6	29	2.15025	8.69397	8.69397	0.306897	7.00643	3.22222	9.86915	0.0010403	0.738554	0.459207	6.83132	1	0.668444	614.366	167.36	1116.38	high
hi_5	6	30	1.64235	6.27406	6.27406	0.221474	7.41553	1.80952	2.52778	0.0619129	0.627404	0.636324	6.12748	1	0.571916	729.908	143.219	623.389	high
hi_5	6	31	0.505076	1.8978	1.8978	0.0669922	7.53933	3.22222	4.98647	0.00806529	0.345062	2.10367	4.11322	1	0.181804	618.67	123.141	655.798	high
hi_5	6	32	2.06777	9.29085	9.29085	0.327967	6.30483	2	1.94416	0.136082	0.763485	0.429706	6.98421	1	0.520512	712.572	58.0223	986.452	high
hi_5	6	33	0.469639	1.77319	1.77319	0.0625935	7.503	2.8	5.02041	0.00790282	0.333542	2.2515	4.02115	1	0.167423	589.449	178.626	1191.19	high
hi_5	6	34	0.681625	2.61305	2.61305	0.0922407	7.38963	3	4.9262	0.00836496	0.404899	1.52784	4.57595	1	0.235706	654.415	58.1345	678.437	high
hi_5	6	35	0.55644	2.06477	2.06477	0.0728864	7.63435	2.4	2.50262	0.0637996	0.359922	1.93355	4.23048	1	0.205373	496.08	103.374	671.053	high
hi_5	6	36	1.01623	3.99621	3.99621	0.141066	7.20393	2.46154	2.66805	0.0526521	0.500722	0.99903	5.27208	1	0.333973	514.092	257.403	749.44	high
hi_5	6	37	2.3899	10.0198	10.0198	0.353699	6.75687	2.31818	4.75788	0.00928452	0.792871	0.398444	7.16229	1	0.690957	708.81	141.742	854.057	high
hi_5	6	38	0.64431	2.40869	2.40869	0.0850268	7.57772	1.85714	3.00978	0.0366771	0.388744	1.65747	4.45341	1	0.23429	518.052	166.414	1084.21	high
hi_5	6	39	0.511374	1.95138	1.95138	0.0688836	7.42375	2.36364	3.82731	0.0178369	0.3499	2.04591	4.15157	1	0.17847	541.09	107.504	645.854	high
hi_5	6	40	0.949592	3.46662	3.46662	0.122372	7.75989	3.28571	10.9796	0.000755516	0.466365	1.15165	5.02807	1	0.3621	564.517	126.374	554.802	high
hi_5	6	41	1.09387	4.36505	4.36505	0.154086	7.0991	3	4.04919	0.0150625	0.52332	0.914613	5.42953	1	0.349104	691.03	163.29	635.239	high
hi_5	6	42	2.49446	9.9762	9.9762	0.35216	7.08333	2.65217	4.68942	0.00969714	0.791144	0.400186	7.15189	1	0.792563	603.734	56.2442	934.857	high
hi_5	6	43	0.59132	2.28408	2.28408	0.0806281	7.33392	2.36364	3.29578	0.0279334	0.378555	1.74789	4.37525	1	0.201407	542.119	175.801	726.324	high
hi_5	6	44	0.236634	0.942044	0.942044	0.0332542	7.11594	2.33333	3.6155	0.021159	0.243113	4.23795	3.25679	1	0.0758792	467.95	158.811	894.603	high
hi_5	6	45	0.601807	2.24919	2.24919	0.0793965	7.57977	3.55556	5.91482	0.00483253	0.375652	1.77501	4.35286	1	0.218953	642.13	57.5839	380.593	high
hi_5	6	46	1.71337	6.50334	6.50334	0.229568	7.46344	2.43478	9.14972	0.0013055	0.638765	0.61389	6.20123	1	0.604378	595.296	149.213	945.319	high
hi_5	6	47	5.51812	27.5523	27.5523	0.972596	5.6736	3.48148	10.4039	0.00088799	1.31478	0.1449	10.0342	1	1.12484	731.865	121.601	920.477	high
hi_5	6	48	2.05557	10.2815	10.2815	0.362937	5.66373	2.22222	2.77727	0.0466816	0.803158	0.388303	7.22411	1	0.417561	852.532	135.022	559.62	high
hi_5	6	49	6.61724	33.1335	33.1335	1.16961	5.65763	1.78378	2.08429	0.11044	1.44181	0.120492	10.6706	1	1.3413	652.105	299.22	768.758	high
hi_5	6	50	3.82961	20.3237	20.3237	0.717428	5.33797	2.65	2.52494	0.0621219	1.12921	0.196437	9.06637	1	0.691014	667.553	43.3917	746.169	high
hi_5	6	51	0.726416	2.84856	2.84856	0.100554	7.22412	2.5	4.08151	0.0147075	0.422752	1.40153	4.70949	1	0.240069	611.106	165.047	785.892	high
hi_5	6	52	0	0.129593	0.129593	0.00457465	0	1.8	2.04824	0.116374	0.0901705	30.8066	1.68123	1	0	423.25	22.5192	845.673	high
hi_5	6	53	0.621356	2.36009	2.36009	0.0833113	7.45825	2.9	4.41483	0.0116214	0.384802	1.6916	4.42326	1	0.218875	594.468	88.1441	593.059	high
hi_5	6	54	0.684531	2.62177	2.62177	0.0925486	7.39645	3.1	4.4744	0.0111634	0.405574	1.52276	4.58104	1	0.237149	634.778	99.5913	486.542	high
hi_5	6	55	2.84897	12.1095	12.1095	0.427465	6.66479	3.6875	4.75937	0.00927579	0.871638	0.329686	7.62912	1	0.801386	586.153	148.072	792.643	high
hi_5	6	56	0.583509	2.21056	2.21056	0.0780329	7.47773	2.81818	5.24548	0.00692857	0.372413	1.80603	4.32779	1	0.206618	625.311	141.848	609.085	high
hi_5	6	57	0.885	3.57628	3.57628	0.126243	7.01031	2.53846	3.8043	0.0181625	0.473684	1.11634	5.08053	1	0.275422	612.846	58.5958	434.667	high
hi_5	6	58	0.748075	2.93579	2.93579	0.103633	7.21848	2.58333	4.07218	0.0148088	0.429176	1.35989	4.75708	1	0.246841	643.957	72.2517	743.716	high
hi_5	7	1	1.28722	5.9912	5.9912	0.211489	6.08645	1.70588	1.82993	0.16319	0.613098	0.666367	6.03397	1	0.301968	982.232	1694.7	2437.92	high
hi_5	7	2	2.88072	16.735	16.735	0.590745	4.87642	1.64	1.82476	0.164583	1.02467	0.238562	8.49782	1	0.433795	1151.79	2194.78	3362.71	high
hi_5	7	3	3.3533	16.1693	16.1693	0.570775	5.875	2	2.53669	0.061263	1.00721	0.246909	8.40096	1	0.732942	1273.21	1430.23	3024.2	high
hi_5	7	4	2.80717	13.2596	13.2596	0.468065	5.99738	2.36	6.66373	0.00337947	0.912092	0.301089	7.86338	1	0.639401	1169.8	1638.45	2734.67	high
hi_5	7	5	2.37832	12.5033	12.5033	0.441365	5.38854	2.05	2.54874	0.060398	0.885696	0.319303	7.71093	1	0.437313	1930.63	176.782	1511.48	high
hi_5	7	6	8.42647	45.7165	45.876	1.61379	5.22153	2.58974	9.33648	0.00122871	1.6936	0.087328	11.8793	2	1.45486	1211.06	1800.98	2996.05	high
hi_5	7	7	10.1304	63.7201	63.7201	2.24932	4.50376	1.63415	2.77716	0.0466871	1.99945	0.0626543	13.2696	0	1.30124	1368.24	886.639	2400.42	high
hi_5	7	8	0.260504	1.02179	1.02179	0.0360693	7.22232	2.44444	4.23196	0.0131939	0.253195	3.90718	3.34621	1	0.0860496	951.985	521.243	1394.17	high
hi_5	7	9	1.5284	7.16626	7.16626	0.252969	6.04183	2	2.53538	0.0613583	0.670532	0.557101	6.40516	1	0.353309	1166.67	1456.26	2386.31	high
hi_5	7	10	0.567674	2.14826	2.14826	0.0758335	7.48579	3	5.04034	0.00780947	0.367127	1.85841	4.28675	1	0.201444	1148.07	496.16	1330.32	high
hi_5	7	11	1.47395	6.55568	6.55568	0.231415	6.36926	2.29412	3.32748	0.0271428	0.64133	0.608989	6.21782	1	0.378652	1118.11	1721.63	2685.76	high
hi_5	7	12	55.5671	399.089	399.195	14.0878	3.94433	1.97619	2.08562	0.110228	5.00389	0.0100036	24.4599	0	5.47451	1404.6	1400.05	2779.85	high
hi_5	7	13	4.58401	24.3075	24.3075	0.858054	5.34234	3.03846	7.48005	0.00238938	1.23493	0.164243	9.62378	1	0.828494	1299.67	1617.97	2481.52	high
hi_5	7	14	1.64596	7.85037	7.85037	0.277118	5.93958	2.05882	2.48355	0.0652803	0.701807	0.508554	6.60281	1	0.367716	1229.52	1623.19	2603.94	high
hi_5	7	15	2.51842	13.4279	13.4279	0.474004	5.31307	1.86364	2.41129	0.0713268	0.91786	0.297317	7.8965	1	0.450195	1293.39	1561.02	2493.26	high
hi_5	7	16	67.4048	439.157	439.459	15.5022	4.34807	2.08411	3.06194	0.0348344	5.24908	0.00909091	25.2526	1	8.06984	1323.5	1113.89	2216.23	high
hi_5	7	17	3.38506	17.4627	17.4627	0.616433	5.49136	2.65217	4.73627	0.0094122	1.04672	0.228621	8.61925	1	0.64641	1334.37	974.536	2086.37	high
hi_5	7	18	2.00839	9.94878	9.94878	0.351192	5.71877	2.21053	2.92281	0.0400497	0.790056	0.401289	7.14533	1	0.415942	1168.06	1482.52	2175.07	high
hi_5	7	19	1.86511	8.25784	8.25784	0.291502	6.39827	2.72222	5.70254	0.00539256	0.719791	0.48346	6.71513	1	0.483516	1183.02	1269.11	2165.54	high
hi_5	7	20	0.685892	2.6442	2.6442	0.0933404	7.34829	2.72727	4.11888	0.0143107	0.407306	1.50984	4.59406	1	0.234536	1080.22	702.492	1806.21	high
hi_5	7	21	16.3423	103.938	103.938	3.669	4.45416	1.16456	2.68363	0.0517404	2.55364	0.0384109	15.6203	1	2.05317	1138.49	1160.8	1966.87	high
hi_5	7	22	7.91075	40.8394	40.8394	1.44163	5.48737	2.51724	2.38561	0.0736547	1.60071	0.0977571	11.4409	1	1.50843	977.439	503.092	1341.84	high
hi_5	7	23	1.41481	6.42858	6.42858	0.226929	6.23458	1.70588	1.82019	0.165824	0.635083	0.621029	6.17737	1	0.348252	880.552	508.679	1501.34	high
hi_5	7	24	0.434012	1.62989	1.62989	0.057535	7.54345	2	2.59968	0.0569167	0.31978	2.44946	3.90977	1	0.156395	764.805	384.919	1321.2	high
hi_5	7	25	0.0481988	0.271648	0.271648	0.00958916	5.02638	5	3.92098	0.0165888	0.13055	14.6967	2.15163	1	0.0077113	956.748	24.2339	0	high
hi_5	7	26	1.30981	5.69588	5.69588	0.201064	6.5144	1.88235	2.4755	0.0659187	0.597796	0.700917	5.93316	1	0.351997	952.861	443.764	1299.79	high
hi_5	7	27	2.04591	10.5257	10.5257	0.371558	5.50631	1.94737	2.14872	0.1008	0.812641	0.379293	7.28086	1	0.392817	1034	1603.82	1864.14	high
hi_5	7	28	4.08719	24.6277	24.6277	0.869359	4.70138	1.25641	2.19559	0.0944817	1.24304	0.162107	9.66586	0	0.57208	980.86	762.873	1700.94	high
hi_5	7	29	0.685355	2.56196	2.56196	0.0904372	7.57824	2.66667	1.9289	0.139338	0.400921	1.55831	4.54593	1	0.249249	796.626	834.27	325.173	high
hi_5	7	30	0	0.0485975	0.0485975	0.00171549	0	2	1.73656	0.190954	0.0552179	82.151	1.21237	1	0	715.846	72.8718	0	high
hi_5	8	1	2.23304	11.0815	11.0815	0.391176	5.70853	1.25	1.28454	0.471802	0.833819	0.360271	7.40681	1	0.460814	1803.03	1419.31	1537.84	high
hi_5	8	2	1.15632	4.30275	4.30275	0.151887	7.613	1.77778	2.29922	0.0822737	0.519572	0.927857	5.40357	1	0.424393	2425.23	820.202	1464.77	high
hi_5	8	3	34.5386	208.488	208.488	7.35964	4.69298	2.07042	2.67891	0.0520144	3.61671	0.019149	19.6997	-2	4.81707	2747.29	1602.24	2188.36	high
hi_5	8	4	49.1284	302.156	302.596	10.6661	4.60603	2.625	2.31473	0.0806301	4.354	0.0132128	22.2934	-3	6.60036	2711.46	1870.43	2426.17	high
hi_5	8	5	2.18177	9.49894	9.49894	0.335313	6.50667	1.90476	2.40673	0.0717326	0.771988	0.420293	7.03597	1	0.584934	2321.45	906.932	1532.1	high
hi_5	8	6	105.596	670.347	673.3	23.6632	4.46246	1.752	2.62037	0.0555794	6.48519	0.00595563	29.0758	-8	13.3161	2531.97	1656.42	2069.22	high
hi_5	8	7	10.8221	53.5059	53.5059	1.88876	5.72973	1.36066	3.87017	0.0172508	1.8322	0.0746149	12.5189	1	2.24988	2349.72	1525.55	1820.9	high
hi_5	8	8	7.53663	42.2861	42.2861	1.4927	5.049	1.64865	3.18767	0.030873	1.62881	0.0944126	11.5744	1	1.21666	2222.83	1663.3	1885.14	high
hi_5	8	9	0.404281	1.53269	1.53269	0.054104	7.4723	2.66667	3.75309	0.0189161	0.310099	2.60479	3.83046	1	0.142946	1979.13	1189.42	1604.38	high
hi_5	8	10	1.44587	5.79432	5.79432	0.204539	7.06891	2.53333	3.13526	0.0324474	0.60294	0.689009	5.96714	1	0.457526	2476.34	1450.78	1819.68	high
hi_5	8	11	5.98877	35.5435	35.5435	1.25468	4.77313	2.52174	1.82429	0.16471	1.49332	0.112323	10.9233	1	0.864021	2316.7	2306.36	2499.78	high
hi_5	8	12	5.45632	28.3336	28.3336	1.00018	5.45536	2.44444	3.34672	0.0266773	1.33329	0.140905	10.1282	2	1.02832	2317.89	1453.26	1983.01	high
hi_5	8	13	2.86916	15.0914	15.0914	0.532726	5.38581	2.82609	3.18538	0.0309397	0.973056	0.264544	8.20998	1	0.527032	1889.14	2173.33	2405.08	high
hi_5	8	14	0.444139	1.66976	1.66976	0.0589425	7.53512	2.77778	3.60742	0.0213016	0.323668	2.39096	3.9414	1	0.159691	1723.74	762.942	860.666	high
hi_5	8	15	0.00400227	0.276632	0.276632	0.00976511	0.409854	2.5	4.78487	0.0091283	0.131742	14.4319	2.16471	1	4.25742e-06	1546.31	105.856	1074.99	high
hi_5	8	16	28.4318	159.046	159.046	5.61432	5.06416	1.28736	2.23366	0.0897327	3.15889	0.0251018	18	-1	4.61744	2407.44	1284.93	1582.13	high
hi_5	8	17	0.0500939	0.377565	0.377565	0.0133281	3.75853	2.66667	4.3133	0.0124615	0.153911	10.5739	2.40121	1	0.00448129	1621.43	147.152	542.545	high
hi_5	8	18	0.0704253	0.490959	0.490959	0.0173309	4.06358	2.375	6.66951	0.00337069	0.175508	8.1317	2.62088	1	0.00736423	1457.64	847.726	1485.02	high
hi_5	8	19	1.76653	10.188	10.188	0.359638	4.91197	4.07692	3.72793	0.0193018	0.799499	0.391865	7.20215	1	0.269907	1864.44	541.907	2021.81	high
hi_5	8	20	0.101923	0.741424	0.741424	0.0261723	3.8943	2.375	4.63757	0.010026	0.215678	5.38469	3.00691	1	0.00978839	1412.83	1048.65	2023.09	high
hi_5	8	21	0.66903	2.44857	2.44857	0.0864344	7.74032	2.9	3.65519	0.0204772	0.391948	1.63048	4.47785	1	0.253831	1867.27	260.41	1056.74	high
hi_5	8	22	3.78676	14.8447	14.8447	0.524017	7.22641	1.5	1.34981	0.406614	0.965069	0.268941	8.16499	0	1.25226	1767.67	1959.58	1713.19	high
hi_5	8	23	0.48231	2.01493	2.01493	0.0711269	6.78098	1.61538	2.005	0.124068	0.355552	1.98138	4.19616	1	0.14044	1493.25	551.393	1694.87	high
hi_5	8	24	2.00746	7.54258	7.54258	0.266253	7.53966	2	7.67926	0.00220821	0.687912	0.529306	6.51537	1	0.722656	1530.58	1498.17	1914.02	high
hi_5	8	25	0.391446	1.48285	1.48285	0.0523445	7.47827	2.77778	4.11641	0.0143366	0.305015	2.69234	3.78847	1	0.13863	1568.64	839.643	1276.98	high

## Sheet: Fig 5D-I
Figure 5D									Figure 5F							Figure 5G						Figure 5H						Figure 5I
	MitoSnaplo			MitoSnaphi					hi WT	lo WT	hi KO	lo KO				lo WT	hi WT	lo KO	hi KO			hi WT	lo WT	hi KO	lo KO			lo WT	hi WT
Control	16459	16770	16549	20820	20760	21044	exp. 1 figure		3.61218e-11	4.73019e-11	7.34197e-11	1.32462e-11				1.85	1.36	2.86	3.62	exp. 1 figure		52.3	29.1	6.82	28.8	exp. 1		50.2	41	exp. 1
2DG	15817	15017	14839	19151	17898	17858			4.09483e-11	3.07325e-11	4.87841e-11	1.89993e-11				1.42	1.08	2.54	2.27			52.7	33.6	40.9	22.9			50.6	46.5
Oligomycin	15245	15319	15322	19462	19114	19100			4.67055e-11	3.05856e-11	5.17571e-11	3.56501e-11				1.75	0.84	1.85	2.35			55.3	36.1	35.6	23.4			51.8	47.6
2DG+Oli	16203	14652	15080	18350	16369	17625			4.05413e-11	2.29063e-11	3.96619e-11	2.98139e-11				2.12	0.77	2.51	2.04			62.5	39.5	40.7	36.1			39.9	40.3
Control	11439	11371	11601	23710	21599	19084	exp. 2									1.2	0.63					63	45.6					41	39.1
2DG	10313	9857	9467	17808	15747	16231										1.97	0.79					65.5	42.7					39.1	36
Oligomycin	10112	9426	9113	18508	17619	16098										1.12	0.71	1.12	0.52	exp. 2		40.6	34.1	0.84	3.96	exp. 2		52.4	51.2	exp. 2
2DG+Oli	10236	8877	8180	17620	14822	13720										1.14	0.69	0.8	0.9			40.9	13.1	1.28	8.36			51.2	37.4
																0.94	0.95	3.8	0.9			40.4	33.3	4.16	6.02			50.8	43.9
Figure 5E																0.87	0.67	0.87	0.67			42.9	37.5	3.62	0.38			49.5	46.8
Time (min)	MitoSnaphi WT				MitoSnaplo WT				MitoSnaphi KO				MitoSnaplo KO			0.93	0.73	3.16	2.3					0.28	1.8			40.4	19.1	exp. 3
7.76359	117.91	102.612	111.823	175.013	156.432	128.368	59.2262	108.572	63.4192	120.989	119.687	115.645	82.7931	132.127										0.4	3.8			45.2	35.7
14.2184	115.03	104.82	107.995	164.739	133.981	125.068	71.0384	99.3111	56.474	120.504	115.54	123.296	84.8949	123.813										0.74	1.34			39.9	39.8
20.2665	114.452	104.187	117.584	120.691	164.49	128.154	75.8822	112.186	78.0837	124.626	122.467	127.362	86.2698	142.347										1.12	0.52			45.1	39.1
26.2206	106.975	104.427	101.293	138.78	107.086	113.095	71.2828	96.2948	92.077	109.939	109.824	95.2367	86.337	108.515								18.3	6.96	14	9.46	exp. 3		41.5	18.8
32.1754	106.723	117.871	109.694	137.898	116.263	117.47	62.5737	98.161	66.2514	113.417	109.882	99.2859	73.025	113.845								23.8	15.4	15.3	17.4
38.2216	122.436	119.817	141.457	237.084	171.935	141.876	82.7012	111.466	77.5202	128.744	143.769	143.35	106.766	159.966								20.8	16.9	13.2	18
44.1845	124.868	121.961	145.957	244.81	176.543	141.28	91.5287	115.35	82.2316	127.314	147.548	144.88	116.152	166.691								23.8	17.7	14.5	16.6
50.1424	131.594	129.939	150.064	256.687	180.549	146.121	92.3506	118.601	88.661	131.095	150.319	152.913	119.648	172.824								22.6	7.06	13.9	15.3
56.1912	100	100	100	100	100	100	100	100	100	100	100	100	100	100
62.1347	100	100	100	100	100	100	100	100	100	100	100	100	100	100
68.0941	100	100	100	100	100	100	100	100	100	100	100	100	100	100

## Sheet: Fig 6; Ext Fig 7
Figure 6B: PRIDE repository PXD053316
Figure 6C-F: GEO repository GSE270704

## Sheet: Fig 7
Figure 7A: GEO repository GSE270704									Figure 7E
									Mito lo	Mito hi	Mito lo -Ser	Mito hi -Ser
Figure 7D									66.2	75.1	34.8	55.9	exp. 1
	Mito hi			Mito lo					75.7	74	41.5	48.3
control	8376	8185	8609	5531	5623	5839	exp. 1 (figure)		61.1	83.9	39.2	50.6
2DG+Oligo	7565	6924	6571	5511	4732	4722			44.4	79.9	23.1	49.5
MTHFD2i	8447	7705	7435	6006	5512	5339			90.5	100	61.1	86.1	exp. 2
SHMT2i	6898	6501	6564	4656	5119	5002			73.3	93.2	56	70
PHGDHi	7336	7253	7322	5247	5063	5061			80	93.8	57.8	64
control	9299	8996	10675	4419	4374	4878	exp. 2
2DGOligo	4192	4388	4821	2777	2933	3038			Figure 7F
SHMT2i	4776	4806	4877	2982	2884	3056			Mito lo	Mito hi	Mito hi -Ser	Mito hi +PHGDHi
									6.13	2.5	14		exp. 1	represented
									6.1	3.81	11.2
									8.13	2.28	13.4
									5.23	3.77	9.84
									15.9	5.47	12.2	18.9	exp. 2
									13	7.28	10.4	13.9
									8.22	5.9	10.4	9.12
									4.38	2.27	25.7	26	exp. 3
									4.52	1.44	28.5	29.1
									2.58	0.06	28.5	26.5

## Sheet: Fig 8, Ext. Fig 9 & 10 (AU)
Sample_Names	Citric_acid	Glycine	L-Serine	AMP	ATP	UTP	CTP	Glutathione	NAD	Pentose_phosphate
Mito hi unlabelled	1.6802e+07	2.72953e+06	3.78645e+06	891877	4.66052e+07	4.3455e+06	2.10685e+06	9.2669e+07	3.20687e+06	294616
Mito hi 13C Glucose 1	2.65596e+07	3.31854e+06	4.03777e+06	1.02262e+06	6.55322e+07	5.9703e+06	2.26202e+06	1.29371e+08	3.64574e+06	130759
Mito hi 13C Glucose 2	6.87651e+07	7.43041e+06	6.46992e+06	1.89892e+06	1.71015e+08	1.86581e+07	9.20005e+06	2.45296e+08	6.82626e+06	168184
Mito hi 13C Glucose 3	2.66194e+07	3.56162e+06	6.04753e+06	1.00559e+06	8.99288e+07	9.45845e+06	3.6693e+06	1.37717e+08	3.79157e+06	268676
Mito hi 13C Glucose 4	2.39874e+07	3.85186e+06	4.69631e+06	1.39786e+06	1.11361e+08	1.13735e+07	4.12524e+06	1.57146e+08	5.01585e+06	440312
Mito hi 13C Glucose 5	1.84484e+07	3.24328e+06	4.25455e+06	1.4098e+06	9.29314e+07	1.0007e+07	4.14103e+06	1.26813e+08	4.61823e+06	380144
Mito hi 13C Serine 1	1.44691e+07	5.64018e+06	4.65583e+06	957923	7.33259e+07	7.73182e+06	4.28595e+06	1.24181e+08	3.81042e+06	769559
Mito hi 13C Serine 2	2.95267e+07	7.44623e+06	8.92049e+06	1.80042e+06	1.11504e+08	1.12315e+07	8.71016e+06	2.06833e+08	5.47862e+06	1.1713e+06
Mito hi 13C Serine 3	1.5845e+07	4.45022e+06	7.1645e+06	715587	6.08513e+07	6.59035e+06	3.60697e+06	9.10166e+07	2.63081e+06	574281
Mito hi 13C Serine 4	7.95271e+06	2.76304e+06	2.72216e+06	490364	3.4789e+07	3.61041e+06	2.01491e+06	4.87654e+07	1.31595e+06	234677
Mito hi 13C Serine 5	8.16276e+06	3.18324e+06	3.12181e+06	778678	4.50777e+07	4.87073e+06	2.48353e+06	7.15651e+07	2.19297e+06	448351
Mito lo unlabelled	1.64663e+07	2.74329e+06	3.55696e+06	1.21048e+06	4.24754e+07	4.1291e+06	2.04096e+06	7.75452e+07	2.15417e+06	119981
Mito lo 13C Glucose 1	3.7709e+07	4.68584e+06	4.49254e+06	1.5587e+06	8.84326e+07	8.10704e+06	4.64747e+06	1.58366e+08	2.27337e+06	67119.4
Mito lo 13C Glucose 2	1.51147e+07	2.40837e+06	4.74222e+06	3.116e+06	4.0309e+07	3.65134e+06	1.40724e+06	6.08523e+07	1.1112e+06	81086.6
Mito lo 13C Glucose 3	1.40097e+07	2.30847e+06	4.6628e+06	3.01336e+06	3.78909e+07	3.42823e+06	1.1716e+06	7.06621e+07	976770	50258.1
Mito lo 13C Glucose 4	1.09068e+07	2.41567e+06	2.9403e+06	1.95501e+06	2.50407e+07	1.97172e+06	658398	7.14438e+07	1.32754e+06	22960.1
Mito lo 13C Glucose 5	8.28507e+06	1.6864e+06	2.75994e+06	2.61684e+06	2.69754e+07	2.41407e+06	722365	5.9737e+07	1.08897e+06	12959.3
Mito lo 13C Serine 1	1.14058e+07	3.75381e+06	4.44704e+06	1.16747e+06	3.71937e+07	3.87196e+06	1.96787e+06	7.56482e+07	1.38474e+06	86142.8
Mito lo 13C Serine 2	1.79948e+07	4.27509e+06	5.07822e+06	1.41718e+06	5.44227e+07	5.75776e+06	3.89593e+06	1.1202e+08	1.70958e+06	145800
Mito lo 13C Serine 3	9.68051e+06	3.05185e+06	7.49372e+06	4.94816e+06	2.60471e+07	2.30106e+06	1.25607e+06	3.83304e+07	854125	27457.5
Mito lo 13C Serine 4	8.14822e+06	2.24661e+06	3.20186e+06	2.8225e+06	2.25031e+07	2.19269e+06	1.15158e+06	4.4845e+07	781660	29503
Mito lo 13C Serine 5	6.71227e+06	2.98373e+06	3.41261e+06	7.85608e+06	2.21558e+07	2.00533e+06	1.00367e+06	5.21428e+07	1.17872e+06	127952
Mito hi unlabelled KO	2.04509e+07	1.91002e+06	1.41886e+06	3.36571e+06	6.4295e+07	9.8529e+06	4.68868e+06	9.83843e+07	5.22763e+06	73075.3
Mito hi 13C Glucose 1 KO	3.44632e+07	2.44959e+06	1.73777e+06	1.36921e+06	8.00033e+07	1.13168e+07	4.33791e+06	1.11885e+08	5.20005e+06	153345
Mito hi 13C Glucose 2 KO	3.85652e+07	5.0362e+06	1.18851e+07	1.08648e+06	1.42106e+08	2.61785e+07	8.96762e+06	1.83319e+08	6.07186e+06	193328
Mito hi 13C Glucose 3 KO	2.45152e+07	5.00381e+06	6.55601e+06	1.69619e+06	1.83978e+08	3.03853e+07	1.18684e+07	2.4672e+08	8.57778e+06	980283
Mito hi 13C Serine 1 KO	2.20657e+07	5.02e+06	1.09829e+07	589795	9.98557e+07	1.23414e+07	4.36434e+06	9.95815e+07	6.14418e+06	779673
Mito hi 13C Serine 2 KO	2.22401e+07	5.78078e+06	8.3863e+06	1.57619e+06	2.91335e+07	4.48875e+06	1.60369e+06	1.60696e+08	5.85687e+06	466007
Mito hi 13C Serine 3 KO	1.5798e+07	7.50252e+06	1.15373e+07	1.30673e+06	1.41037e+08	2.2116e+07	9.30013e+06	1.6101e+08	7.97434e+06	1.28897e+06
Mito lo unlabelled KO	1.0584e+07	1.10855e+06	939519	2.34655e+06	3.57332e+07	5.41954e+06	2.18327e+06	5.13877e+07	2.00959e+06	55283.4
Mito lo 13C Glucose 1 KO	4.70222e+07	4.99767e+06	1.78574e+07	7.04973e+06	1.09649e+08	1.67386e+07	4.93914e+06	1.65344e+08	2.93708e+06	734822
Mito lo 13C Glucose 2 KO	1.46135e+07	2.02217e+06	1.55616e+06	1.63583e+06	3.9303e+07	5.40489e+06	1.68688e+06	5.72298e+07	1.89981e+06	51284.3
Mito lo 13C Glucose 3 KO	1.14538e+07	3.71531e+06	5.38054e+06	2.01972e+06	8.06061e+07	1.47033e+07	5.23154e+06	5.42766e+07	3.77686e+06	250765
Mito lo 13C Serine 1 KO	1.962e+07	4.07978e+06	9.07295e+06	882283	6.7441e+07	9.0538e+06	3.72054e+06	4.80957e+07	3.88776e+06	386755
Mito lo 13C Serine 2 KO	1.98567e+07	4.86649e+06	7.11626e+06	1.46026e+06	9.53458e+07	1.59732e+07	4.85234e+06	1.1331e+08	3.37344e+06	323815
Mito lo 13C Serine 3 KO	1.09591e+07	5.7059e+06	9.20915e+06	4.21845e+06	9.46238e+07	1.52395e+07	6.65139e+06	9.50885e+07	4.79441e+06	650301

## Sheet: Fig 8, Ext. Fig 9 & 10 (FC)
Sample_Names	Citric_acid	Glycine	L-Serine	AMP	ATP	UTP	CTP	Glutathione	NAD	Pentose_phosphate
Mito hi unlabelled	-0.00154275	-0.0029786	-0.00325664	-0.00932273	0.00728026	0.00117091	0.0114669	-0.00599121	-0.00629112	0.0133259
Mito hi 13C Glucose 1	0.142853	0.19185	0.07337	0.42169	0.476795	0.447654	0.339204	0.116824	0.480955	0.273355
Mito hi 13C Glucose 2	0.196084	0.185026	0.0916079	0.341831	0.386983	0.371212	0.180159	0.133822	0.412836	0.385411
Mito hi 13C Glucose 3	0.124626	0.184717	0.0558563	0.437259	0.522738	0.476754	0.365431	0.127695	0.51104	0.0705282
Mito hi 13C Glucose 4	0.134675	0.224522	0.108913	0.469073	0.53299	0.472521	0.353908	0.131123	0.503081	0.0941356
Mito hi 13C Glucose 5	0.118882	0.211724	0.103131	0.481921	0.548155	0.488252	0.409791	0.13761	0.509514	0.0259073
Mito hi 13C Serine 1	0.013891	0.522539	0.143858	0.0806719	0.174222	0.0104387	-0.000118051	0.123267	0.0659572	0.0155372
Mito hi 13C Serine 2	0.00161617	0.524319	0.103644	0.043503	0.0921138	-0.00225762	-0.00399742	0.121981	0.0355845	-0.00576009
Mito hi 13C Serine 3	0.00231343	0.462977	0.067548	0.077381	0.149304	-0.00101375	-0.000884197	0.124119	0.0748148	0.073348
Mito hi 13C Serine 4	0.0021202	0.514559	0.105954	0.036638	0.152736	0.00967218	0.0123541	0.122271	0.0632674	0.024562
Mito hi 13C Serine 5	0.000628111	0.513785	0.113151	0.092906	0.164013	0.000190624	0.00701012	0.12453	0.0790146	0.0303459
Mito lo unlabelled	-0.00023413	-0.00601365	-0.00381821	-0.0107849	0.0128622	0.00398439	-0.00319937	-0.00613367	-0.00728585	0.120373
Mito lo 13C Glucose 1	0.175696	0.172241	0.0650779	0.218267	0.278705	0.328259	0.134852	0.132353	0.343048	0.19834
Mito lo 13C Glucose 2	0.0962435	0.140454	0.0389073	0.46113	0.430099	0.428702	0.270889	0.137171	0.471059	0.516474
Mito lo 13C Glucose 3	0.0867179	0.144616	0.0421034	0.464492	0.446663	0.437572	0.261226	0.137343	0.480214	0.397989
Mito lo 13C Glucose 4	0.117233	0.184789	0.0773481	0.416107	0.448402	0.438143	0.210737	0.138722	0.466582	0.601691
Mito lo 13C Glucose 5	0.089325	0.146964	0.0655016	0.457916	0.473536	0.45267	0.271405	0.139163	0.491516	0.601691
Mito lo 13C Serine 1	0.00305784	0.408472	0.1079	0.0798484	0.136633	0.0113707	0.0129489	0.115802	0.035891	-0.011804
Mito lo 13C Serine 2	-0.000124605	0.494499	0.0972931	0.0216077	0.0663665	0.00156627	0.000753081	0.110585	0.00563822	0.0371978
Mito lo 13C Serine 3	0.000980252	0.368385	0.0642161	0.145131	0.132856	0.0154706	0.0395012	0.116549	0.0569955	-0.011804
Mito lo 13C Serine 4	0.000302212	0.443298	0.106245	0.116301	0.131148	0.00845823	0.0218608	0.113084	0.0474572	0.212895
Mito lo 13C Serine 5	-0.000803651	0.388232	0.148225	0.142416	0.145694	0.0176315	0.0155009	0.117099	0.0600912	0.176833
Mito hi unlabelled KO	-0.00113727	-0.00435111	-0.0100291	-0.00701197	0.00412071	-0.00157472	-0.00134576	-0.00590138	-0.00449153	0.176195
Mito hi 13C Glucose 1 KO	0.216035	0.358483	0.348935	0.516701	0.542834	0.560683	0.505254	0.126956	0.50846	0.98182
Mito hi 13C Glucose 2 KO	0.121165	0.220859	0.0567476	0.385191	0.450146	0.485252	0.331769	0.123466	0.446204	0.728462
Mito hi 13C Glucose 3 KO	0.128554	0.312709	0.127446	0.448188	0.566664	0.564294	0.494052	0.131307	0.513889	0.274692
Mito hi 13C Serine 1 KO	0.012935	0.486841	0.149918	0.0860325	0.212082	0.0299771	0.00126431	0.111416	0.0846223	0.013177
Mito hi 13C Serine 2 KO	0.0044493	0.566422	0.260449	0.107667	0.175332	0.017266	0.0153377	0.12368	0.0666186	0.0673282
Mito hi 13C Serine 3 KO	0.00185837	0.57117	0.300835	0.126224	0.184088	-0.00550556	0.000686522	0.118656	0.0891913	-0.0111267
Mito lo unlabelled KO	0.00135708	-0.00967874	-0.00483857	-0.00605016	0.0407699	-0.00247003	0.00865014	-0.00593038	-0.00733316	0.487253
Mito lo 13C Glucose 1 KO	0.0752797	0.126049	0.0258765	0.0248736	0.313677	0.399084	0.179928	0.123948	0.36807	0.0700644
Mito lo 13C Glucose 2 KO	0.144419	0.225143	0.227039	0.419908	0.480778	0.523271	0.357525	0.120885	0.497353	0.723119
Mito lo 13C Glucose 3 KO	0.095064	0.286683	0.120152	0.498243	0.543231	0.553453	0.441118	0.139485	0.507944	0.454774
Mito lo 13C Serine 1 KO	0.00537708	0.470669	0.194042	0.127283	0.194935	0.02031	0.00414756	0.108727	0.0806781	0.0507459
Mito lo 13C Serine 2 KO	0.00148947	0.555802	0.248017	0.0552837	0.10931	-0.00511844	-0.00069575	0.112982	0.0399497	-0.011804
Mito lo 13C Serine 3 KO	0.00254529	0.565325	0.386162	0.160786	0.173366	-0.00323373	0.000110983	0.114399	0.0841089	-0.00150532

[truncated: 4 more sheets: Ext. Fig 1, Ext. Fig 3, Ext. Fig. 5, Ext. Fig 6]
